# Supplementary material for: Genome Characterization, Comparison and Phylogenetic Analysis of Complete Mitochondrial Genome of Evolvulus alsinoides Reveals Highly Rearranged Gene Order in Solanales
Source: Life (Basel). 2021 Jul 30;11(8):769. doi: 10.3390/life11080769 (PMC8398076; doi:10.3390/life11080769)
Supplement: Supplementary file 1 [file life-11-00769-s001.zip]

Archive with 10 entries (9 files):
- life-1278667-supplementary/
- life-1278667-supplementary/Supplementary Table 1.pdf
- life-1278667-supplementary/Supplementary Table 2.xlsx
- life-1278667-supplementary/Supplementary Table 3.xlsx
- life-1278667-supplementary/Supplementary Table 4.pdf
- life-1278667-supplementary/Supplementary Table 5.xlsx
- life-1278667-supplementary/Supplementary Table 6.xlsx
- life-1278667-supplementary/Supplementary Table 7.xlsx
- life-1278667-supplementary/Supplementary Table 8.pdf
- life-1278667-supplementary/Supplementary Table 9.xlsx
