# Supplementary material for: Genome Characterization, Comparison and Phylogenetic Analysis of Complete Mitochondrial Genome of Evolvulus alsinoides Reveals Highly Rearranged Gene Order in Solanales
Source: Life (Basel). 2021 Jul 30;11(8):769. doi: 10.3390/life11080769 (PMC8398076; doi:10.3390/life11080769)
Supplement: Supplementary file 1 [file life-11-00769-s001.zip › life-1278667-supplementary/Supplementary Table 2.xlsx]

## Sheet: Complete Annotation
Gene	Feature	start	end	length	Anticodon	Strand	Intergenic region
trnL	Leu	3453	3373	80	CAA	-	0
trnV	Val	9309	9380	71	GAC	+	0
rrnS	rRNA	10404	10541	137		+	0
rrnL	rRNA	15810	16047	237		+	0
trnR	Arg	17041	17118	77	ACG	+	0
trnS	Ser	20495	20409	86	UGA	-	0
nad9	CDS	23463	22891	572		-	0
trnM	Met	43022	43086	64	CAU	+	0
trnM	Met	48851	48773	78	CAU	-	0
rps4	CDS	50763	49831	932		-	0
trnM	Met	53632	53559	73	CAU	-	0
atp9	CDS	53955	53733	222		-	0
cox2	CDS	59493	59669	176		+	0
rpl10	CDS	60418	60906	488		+	0
rps19	CDS	62337	62621	284		+	0
rps3	CDS	62635	65803	3168		+	0
rpl16	CDS	65739	66254	515		+	-64
nad2	CDS	72787	68026	4761		-	0
trnY	Tyr	73385	73303	82	GUA	-	0
trnN	Asn	74427	74356	71	GUU	-	0
rrnS	rRNA	79718	79581	137		-	-137
ccmFc	CDS	81935	76724	5211		-	0
trnL	Leu	87415	87335	80	CAA	-	0
trnV	Val	93271	93342	71	GAC	+	0
rrnS	rRNA	94366	94503	137		+	0
trnR	Arg	101002	101079	77	ACG	+	0
rps4	CDS	103694	102762	932		-	0
trnM	Met	106563	106490	73	CAU	-	0
atp9	CDS	106886	106664	222		-	0
cox2	CDS	112424	112600	176		+	0
rpl10	CDS	113349	113837	488		+	0
cob	CDS	126729	125719	1010		-	0
rps14	CDS	128764	128576	188		-	0
rpl5	CDS	129426	128872	554		-	0
rps12	CDS	135399	135022	377		-	0
nad3	CDS	135804	135448	356		-	0
trnM	Met	172817	172890	73	CAU	+	0
trnM	Met	187931	188004	73	CAU	+	0
nad1	CDS	189205	189594	389		+	0
trnH	His	191212	191285	73	GUG	+	0
trnL	Leu	194043	193963	80	CAA	-	0
nad6	CDS	202567	202466	101		-	0
atp4	CDS	203208	202630	578		-	0
nad4L	CDS	203688	203386	302		-	0
sdh3	CDS	213603	213689	86		+	0
rrn26	rRNA	222220	222185	35		-	0
trnH	His	222835	222908	73	GUG	+	0
atp1	CDS	241661	240132	1529		-	0
nad4	CDS	252188	243311	8877		-	0
trnM	Met	256518	256445	73	CAU	-	0
trnC	Cys	257865	257795	70	GCA	-	0
nad5	CDS	266639	264349	2290		-	0
trnM	Met	272283	272210	73	CAU	-	0
atp8	CDS	278424	278900	476		+	0
matR	CDS	280254	282221	1967		+	0
trnP	Pro	296001	296074	73	UGG	+	0
trnW	Trp	296249	296322	73	CCA	+	0
trnM	Met	317759	317834	75	CAU	+	0
cox1	CDS	318881	321435	2554		+	0
nad7	CDS	322318	327823	5505		+	0
trnG	Gly	330068	329997	71	UAU	-	-11
ccmC	CDS	330801	330057	744		-	0
rps13	CDS	331554	331204	350		-	0
atp6	CDS	333007	331626	1381		-	0
mttB	CDS	335841	335467	374		-	0
rrn26	rRNA	339040	339005	35		-	0
trnH	His	339655	339728	73	GUG	+	0

## Sheet: Details of Protein Coding Genes
Gene	Feature	Start	Stop	Length
nad9	CDS	23463	22891	572
rps4	CDS	50763	49831	932
atp9	CDS	53955	53733	222
cox2	CDS	59493	59669	176
rpl10	CDS	60418	60906	488
rps19	CDS	62337	62621	284
rps3	CDS	62635	65803	3168
rpl16	CDS	65739	66254	515
nad2	CDS	72787	68026	4761
ccmFc	CDS	81935	76724	5211
rps4	CDS	103694	102762	932
atp9	CDS	106886	106664	222
cox2	CDS	112424	112600	176
rpl10	CDS	113349	113837	488
cob	CDS	126729	125719	1010
rps14	CDS	128764	128576	188
rpl5	CDS	129426	128872	554
rps12	CDS	135399	135022	377
nad3	CDS	135804	135448	356
nad1	CDS	189205	189594	389
nad6	CDS	202567	202466	101
arp4	CDS	203208	202630	578
nad4L	CDS	203688	203386	302
sdh3	CDS	213603	213689	86
atp1	CDS	241661	240132	1529
nad4	CDS	252188	243311	8877
nad5	CDS	266639	264349	2290
atp8	CDS	278424	278900	476
matR	CDS	280254	282221	1967
cox1	CDS	318881	321435	2554
nad7	CDS	322318	327823	5505
ccmC	CDS	330801	330057	744
rps13	CDS	331554	331204	350
atp6	CDS	333007	331626	1381
mttB	CDS	335841	335467	374
