# Supplementary material for: Genome Characterization, Comparison and Phylogenetic Analysis of Complete Mitochondrial Genome of Evolvulus alsinoides Reveals Highly Rearranged Gene Order in Solanales
Source: Life (Basel). 2021 Jul 30;11(8):769. doi: 10.3390/life11080769 (PMC8398076; doi:10.3390/life11080769)
Supplement: Supplementary file 1 [file life-11-00769-s001.zip › life-1278667-supplementary/Supplementary Table 3.xlsx]

## Sheet: Details of tRNA
Sl.No	tRNA	tRNA Type	Begin	End	Length	Anti codon
1	trnV	Val	9309	9380	71	GAC
2	trnR	Arg	17041	17118	77	ACG
3	trnM	Met	43022	43086	64	CAU
4	trnV	Val	93271	93342	71	GAC
5	trnR	Arg	101002	101079	77	ACG
6	trnM	Met	172817	172890	73	CAU
7	trnM	Met	187931	188004	73	CAU
8	trnH	His	191212	191285	73	GUG
9	trnH	His	222835	222908	73	GUG
10	trnP	Pro	296001	296074	73	UGG
11	trnW	Trp	296249	296322	73	CCA
12	trnM	Met	317759	317834	75	CAU
13	trnH	His	339655	339728	73	GUG
14	trnG	Gly	330068	329997	71	UAU
15	trnM	Met	272283	272210	73	CAU
16	trnC	Cys	257865	257795	70	GCA
17	trnM	Met	256518	256445	73	CAU
18	trnL	Leu	194043	193963	80	CAA
19	trnM	Met	106563	106490	73	CAU
20	trnL	Leu	87415	87335	80	CAA
21	trnN	Asn	74427	74356	71	GUU
22	trnY	Tyr	73385	73303	82	GUA
23	trnM	Met	53632	53559	73	CAU
24	trnM	Met	48851	48773	78	CAU
25	trnS	Ser	20495	20409	86	UGA
26	trnL	Leu	3453	3373	80	CAA
