# Supplementary material for: Genome Characterization, Comparison and Phylogenetic Analysis of Complete Mitochondrial Genome of Evolvulus alsinoides Reveals Highly Rearranged Gene Order in Solanales
Source: Life (Basel). 2021 Jul 30;11(8):769. doi: 10.3390/life11080769 (PMC8398076; doi:10.3390/life11080769)
Supplement: Supplementary file 1 [file life-11-00769-s001.zip › life-1278667-supplementary/Supplementary Table 5.xlsx]

## Sheet: MISA_Evolvulus_alsinoides
REPEAT TYPE	START	STOP	MOTIF	SIZE(bp)
monomeric_repeat	24061	24070	A	10
monomeric_repeat	26439	26450	T	12
monomeric_repeat	49743	49754	A	12
monomeric_repeat	61148	61159	T	12
monomeric_repeat	65805	65814	A	10
monomeric_repeat	67250	67259	A	10
monomeric_repeat	71350	71360	A	11
monomeric_repeat	76342	76355	A	14
monomeric_repeat	102674	102685	A	12
microsatellite	139410	139421	AT	6
microsatellite	141946	141960	ATA	5
microsatellite	150561	150575	TGC	5
monomeric_repeat	174673	174683	A	11
monomeric_repeat	189787	189796	A	10
monomeric_repeat	203319	203330	A	12
microsatellite	216157	216168	AT	6
monomeric_repeat	239868	239881	A	14
microsatellite	243254	243265	AT	6
monomeric_repeat	252877	252886	T	10
monomeric_repeat	259835	259845	A	11
microsatellite	260471	260485	TGA	5
microsatellite	261748	261759	AG	6
microsatellite	262345	262359	TTC	5
monomeric_repeat	270729	270741	T	13
monomeric_repeat	279229	279238	T	10
monomeric_repeat	279554	279563	T	10
monomeric_repeat	292834	292843	A	10
monomeric_repeat	314926	314936	A	11
monomeric_repeat	321480	321489	T	10

## Sheet: MISA_Ipomoea_nil
REPEAT TYPE	START	STOP	MOTIF	SIZE(bp)
monomeric_repeat	19480	19489	T	10
microsatellite	27685	27699	AAT	5
monomeric_repeat	48362	48371	T	10
monomeric_repeat	52840	52852	A	13
microsatellite	69709	69724	TA	8
microsatellite	102502	102519	AT	9
monomeric_repeat	116198	116207	T	10
monomeric_repeat	118252	118261	T	10
microsatellite	120289	120300	TA	6
monomeric_repeat	123055	123064	A	10
microsatellite	136274	136285	TA	6
monomeric_repeat	157643	157652	T	10
monomeric_repeat	169370	169379	A	10
microsatellite	174746	174757	TA	6
monomeric_repeat	180775	180784	T	10
monomeric_repeat	197372	197381	T	10
microsatellite	209196	209207	AG	6
monomeric_repeat	212226	212237	A	12
monomeric_repeat	239033	239042	T	10
monomeric_repeat	258272	258281	A	10

## Sheet: MISA_Capsicum_annum
REPEAT TYPE	START	STOP	MOTIF	SIZE(bp)
monomeric_repeat	24061	24070	A	10
monomeric_repeat	26439	26450	T	12
monomeric_repeat	49743	49754	A	12
monomeric_repeat	61148	61159	T	12
monomeric_repeat	65805	65814	A	10
monomeric_repeat	67250	67259	A	10
monomeric_repeat	71350	71360	A	11
monomeric_repeat	76342	76355	A	14
monomeric_repeat	102674	102685	A	12
microsatellite	139410	139421	AT	6
microsatellite	141946	141960	ATA	5
microsatellite	150561	150575	TGC	5
monomeric_repeat	174673	174683	A	11
monomeric_repeat	189787	189796	A	10
monomeric_repeat	203319	203330	A	12
microsatellite	216157	216168	AT	6
monomeric_repeat	239868	239881	A	14
microsatellite	243254	243265	AT	6
monomeric_repeat	252877	252886	T	10
monomeric_repeat	259835	259845	A	11
microsatellite	260471	260485	TGA	5
microsatellite	261748	261759	AG	6
microsatellite	262345	262359	TTC	5
monomeric_repeat	270729	270741	T	13
monomeric_repeat	279229	279238	T	10
monomeric_repeat	279554	279563	T	10
monomeric_repeat	292834	292843	A	10
monomeric_repeat	314926	314936	A	11
monomeric_repeat	321480	321489	T	10

## Sheet: MISA_Solanum_lycopersicum
REPEAT TYPE	START	STOP	MOTIF	SIZE(bp)
monomeric_repeat	1310	1319	T	10
monomeric_repeat	9528	9546	A	19
monomeric_repeat	19580	19591	A	12
monomeric_repeat	41295	41315	A	21
monomeric_repeat	44050	44060	T	11
microsatellite	44861	44876	TA	8
monomeric_repeat	45418	45427	A	10
monomeric_repeat	45697	45706	A	10
monomeric_repeat	45718	45729	T	12
monomeric_repeat	58888	58898	A	11
monomeric_repeat	59129	59140	T	12
monomeric_repeat	59141	59153	G	13
monomeric_repeat	66783	66793	A	11
microsatellite	67036	67050	TTA	5
monomeric_repeat	67079	67092	A	14
monomeric_repeat	67549	67560	T	12
monomeric_repeat	68418	68428	A	11
monomeric_repeat	68500	68510	T	11
monomeric_repeat	68947	68956	A	10
monomeric_repeat	73874	73884	T	11
monomeric_repeat	75936	75947	A	12
microsatellite	109757	109768	AT	6
monomeric_repeat	113884	113893	T	10
monomeric_repeat	122102	122120	A	19
monomeric_repeat	132154	132165	A	12
monomeric_repeat	142774	142787	T	14
monomeric_repeat	148763	148772	A	10
microsatellite	149618	149629	AT	6
monomeric_repeat	186677	186686	A	10
monomeric_repeat	202074	202085	A	12
monomeric_repeat	215674	215683	T	10
monomeric_repeat	221103	221114	T	12
microsatellite	231086	231097	GT	6
monomeric_repeat	243470	243479	T	10
monomeric_repeat	245055	245064	C	10
monomeric_repeat	246825	246834	T	10
monomeric_repeat	247698	247707	T	10
monomeric_repeat	261806	261815	G	10
monomeric_repeat	272790	272801	A	12
monomeric_repeat	277023	277032	T	10
monomeric_repeat	279017	279028	A	12
monomeric_repeat	283256	283265	A	10
monomeric_repeat	291636	291651	A	16
microsatellite	306554	306567	CT	7
monomeric_repeat	313599	313608	A	10
monomeric_repeat	329595	329607	A	13
monomeric_repeat	334388	334398	A	11
monomeric_repeat	336528	336537	A	10
monomeric_repeat	347118	347138	A	21
monomeric_repeat	356465	356474	A	10
monomeric_repeat	371284	371296	T	13
monomeric_repeat	383508	383517	C	10
monomeric_repeat	397616	397625	A	10
monomeric_repeat	398489	398498	A	10
monomeric_repeat	400259	400268	G	10
monomeric_repeat	401844	401853	A	10
microsatellite	414226	414237	AC	6
monomeric_repeat	425120	425131	A	12
monomeric_repeat	440776	440786	A	11

## Sheet: MISA_Solanum_pemmellii
REPEAT TYPE	START	STOP	MOTIF	SIZE(bp)
monomeric_repeat	5051	5060	A	10
monomeric_repeat	5924	5933	A	10
monomeric_repeat	23039	23051	A	13
monomeric_repeat	27832	27842	A	11
monomeric_repeat	29972	29981	A	10
monomeric_repeat	40496	40516	A	21
monomeric_repeat	49843	49852	A	10
monomeric_repeat	64662	64674	T	13
monomeric_repeat	77100	77109	C	10
monomeric_repeat	91208	91217	A	10
monomeric_repeat	92081	92090	A	10
monomeric_repeat	97793	97807	T	15
monomeric_repeat	103783	103792	A	10
microsatellite	104638	104649	AT	6
monomeric_repeat	159312	159323	T	12
monomeric_repeat	161375	161385	A	11
monomeric_repeat	164120	164138	T	19
monomeric_repeat	180935	180944	T	10
monomeric_repeat	181808	181817	T	10
monomeric_repeat	195916	195925	G	10
monomeric_repeat	206900	206911	A	12
monomeric_repeat	211133	211142	T	10
monomeric_repeat	213127	213138	A	12
monomeric_repeat	217366	217375	A	10
monomeric_repeat	225746	225761	A	16
microsatellite	240664	240677	CT	7
monomeric_repeat	247709	247718	A	10
monomeric_repeat	248360	248369	G	10
monomeric_repeat	249945	249954	A	10
microsatellite	271196	271207	AT	6
monomeric_repeat	275335	275344	T	10
monomeric_repeat	303338	303348	A	11
monomeric_repeat	309908	309917	T	10
monomeric_repeat	318126	318143	A	18
monomeric_repeat	328177	328188	A	12
monomeric_repeat	341545	341554	A	10
monomeric_repeat	341839	341848	T	10
microsatellite	342389	342402	AT	7
monomeric_repeat	343204	343214	A	11
monomeric_repeat	348127	348136	T	10
monomeric_repeat	348573	348582	A	10
monomeric_repeat	348654	348664	T	11
monomeric_repeat	349522	349533	A	12
monomeric_repeat	349990	350003	T	14
microsatellite	350032	350046	TAA	5
monomeric_repeat	350289	350299	T	11
monomeric_repeat	357938	357950	A	13
monomeric_repeat	358181	358191	T	11
monomeric_repeat	363640	363649	T	10
microsatellite	370975	370986	AC	6
microsatellite	377486	377499	TA	7
monomeric_repeat	380962	380973	A	12
monomeric_repeat	386393	386402	A	10
monomeric_repeat	400548	400557	T	10
monomeric_repeat	407334	407345	T	12
monomeric_repeat	422816	422825	C	10

## Sheet: MISA_Nicotiana_attenuata
REPEAT TYPE	START	STOP	MOTIF	SIZE(bp)
monomeric_repeat	26168	26178	A	11
monomeric_repeat	27950	27961	A	12
monomeric_repeat	37182	37191	A	10
monomeric_repeat	38313	38324	T	12
monomeric_repeat	38951	38961	A	11
monomeric_repeat	44114	44126	A	13
monomeric_repeat	98903	98917	A	15
monomeric_repeat	107827	107838	A	12
monomeric_repeat	110199	110208	T	10
monomeric_repeat	113953	113962	A	10
monomeric_repeat	119570	119581	T	12
monomeric_repeat	125637	125647	T	11
monomeric_repeat	125712	125721	A	10
microsatellite	138244	138257	TA	7
monomeric_repeat	151342	151351	T	10
monomeric_repeat	166432	166441	G	10
monomeric_repeat	168518	168527	C	10
monomeric_repeat	192098	192107	A	10
monomeric_repeat	197012	197021	A	10
monomeric_repeat	198002	198012	T	11
monomeric_repeat	213602	213613	T	12
monomeric_repeat	219809	219818	A	10
microsatellite	220625	220636	AT	6
monomeric_repeat	232071	232080	A	10
monomeric_repeat	235425	235434	T	10
monomeric_repeat	240176	240187	A	12
monomeric_repeat	241565	241575	T	11
monomeric_repeat	242964	242973	T	10
monomeric_repeat	247471	247480	A	10
monomeric_repeat	251485	251494	A	10
monomeric_repeat	254342	254351	A	10
monomeric_repeat	265163	265174	T	12
microsatellite	279930	279941	TC	6
monomeric_repeat	281215	281224	T	10
monomeric_repeat	281692	281701	A	10
monomeric_repeat	286509	286524	A	16
monomeric_repeat	288423	288437	T	15
monomeric_repeat	299044	299058	T	15
monomeric_repeat	334770	334781	T	12
monomeric_repeat	344996	345005	G	10
monomeric_repeat	358665	358674	A	10
monomeric_repeat	376221	376233	T	13
monomeric_repeat	389821	389831	T	11
monomeric_repeat	389896	389905	A	10

## Sheet: MISA_Nicotiana_sylvestris
REPEAT TYPE	START	STOP	MOTIF	SIZE(bp)
monomeric_repeat	2830	2841	T	12
microsatellite	34984	34995	TA	6
monomeric_repeat	53962	53972	A	11
monomeric_repeat	55540	55551	A	12
microsatellite	57415	57428	AG	7
monomeric_repeat	76992	77004	T	13
monomeric_repeat	87768	87777	A	10
monomeric_repeat	88336	88345	A	10
monomeric_repeat	89467	89478	T	12
monomeric_repeat	90105	90118	A	14
monomeric_repeat	95276	95287	A	12
monomeric_repeat	132448	132457	C	10
monomeric_repeat	133381	133390	T	10
monomeric_repeat	140671	140682	T	12
monomeric_repeat	145428	145437	A	10
monomeric_repeat	155635	155645	A	11
monomeric_repeat	157417	157427	A	11
monomeric_repeat	178905	178914	A	10
monomeric_repeat	179895	179905	T	11
monomeric_repeat	195493	195504	T	12
monomeric_repeat	201695	201704	A	10
microsatellite	202511	202522	AT	6
monomeric_repeat	228951	228967	A	17
monomeric_repeat	237876	237886	A	11
monomeric_repeat	256111	256120	A	10
monomeric_repeat	259929	259938	A	10
monomeric_repeat	263022	263032	A	11
monomeric_repeat	268637	268647	T	11
monomeric_repeat	269122	269131	T	10
monomeric_repeat	278492	278504	T	13
monomeric_repeat	288364	288373	T	10
monomeric_repeat	288438	288448	A	11
monomeric_repeat	289941	289950	T	10
monomeric_repeat	293941	293950	T	10
monomeric_repeat	297708	297717	C	10
monomeric_repeat	303092	303102	A	11
monomeric_repeat	313709	313721	A	13
monomeric_repeat	315620	315635	T	16
monomeric_repeat	320443	320453	T	11
monomeric_repeat	320921	320930	A	10
microsatellite	322204	322215	GA	6
monomeric_repeat	327730	327744	T	15
monomeric_repeat	337968	337979	A	12
monomeric_repeat	350057	350066	T	10
monomeric_repeat	363720	363729	C	10
monomeric_repeat	365028	365037	G	10
monomeric_repeat	378826	378835	A	10
monomeric_repeat	393896	393905	T	10
microsatellite	408165	408178	AG	7
monomeric_repeat	427742	427754	T	13

## Sheet: MISA_Nicotiana_tabacum
REPEAT TYPE	START	STOP	MOTIF	SIZE(bp)
monomeric_repeat	2830	2841	T	12
microsatellite	34984	34995	TA	6
monomeric_repeat	53962	53972	A	11
monomeric_repeat	55540	55551	A	12
microsatellite	57415	57428	AG	7
monomeric_repeat	76992	77004	T	13
monomeric_repeat	87768	87777	A	10
monomeric_repeat	88336	88345	A	10
monomeric_repeat	89467	89478	T	12
monomeric_repeat	90105	90118	A	14
monomeric_repeat	95276	95287	A	12
monomeric_repeat	132448	132457	C	10
monomeric_repeat	133381	133390	T	10
monomeric_repeat	140671	140682	T	12
monomeric_repeat	145428	145437	A	10
monomeric_repeat	155635	155645	A	11
monomeric_repeat	157417	157427	A	11
monomeric_repeat	178904	178913	A	10
monomeric_repeat	179894	179904	T	11
monomeric_repeat	195493	195504	T	12
monomeric_repeat	201695	201704	A	10
microsatellite	202511	202522	AT	6
monomeric_repeat	228951	228967	A	17
monomeric_repeat	237876	237886	A	11
monomeric_repeat	256111	256120	A	10
monomeric_repeat	259929	259938	A	10
monomeric_repeat	263022	263032	A	11
monomeric_repeat	268637	268647	T	11
monomeric_repeat	269122	269131	T	10
monomeric_repeat	278492	278504	T	13
monomeric_repeat	288364	288373	T	10
monomeric_repeat	288438	288448	A	11
monomeric_repeat	289941	289950	T	10
monomeric_repeat	293941	293950	T	10
monomeric_repeat	297708	297717	C	10
monomeric_repeat	303092	303102	A	11
monomeric_repeat	313709	313721	A	13
monomeric_repeat	315620	315635	T	16
monomeric_repeat	320443	320453	T	11
monomeric_repeat	320921	320930	A	10
microsatellite	322204	322215	GA	6
monomeric_repeat	327730	327744	T	15
monomeric_repeat	337968	337979	A	12
monomeric_repeat	350057	350066	T	10
monomeric_repeat	363720	363729	C	10
monomeric_repeat	365028	365037	G	10
monomeric_repeat	378826	378835	A	10
monomeric_repeat	393896	393905	T	10
microsatellite	408165	408178	AG	7
monomeric_repeat	427742	427754	T	13

## Sheet: MISA_Hyoscyamus_niger
REPEAT TYPE	START	STOP	MOTIF	SIZE(bp)
monomeric_repeat	23361	23371	C	11
monomeric_repeat	46953	46963	A	11
monomeric_repeat	53695	53711	A	17
monomeric_repeat	62465	62474	T	10
monomeric_repeat	72585	72594	A	10
monomeric_repeat	94030	94040	A	11
monomeric_repeat	95979	95990	A	12
monomeric_repeat	112494	112505	A	12
monomeric_repeat	117889	117900	T	12
monomeric_repeat	119404	119413	A	10
monomeric_repeat	124313	124324	A	12
monomeric_repeat	127960	127969	T	10
monomeric_repeat	132167	132176	A	10
monomeric_repeat	133337	133346	T	10
monomeric_repeat	143529	143542	A	14
monomeric_repeat	147981	147990	T	10
microsatellite	158285	158296	TA	6
monomeric_repeat	166457	166467	A	11
monomeric_repeat	169976	169985	T	10
monomeric_repeat	176193	176205	A	13
monomeric_repeat	203933	203944	A	12
monomeric_repeat	204454	204465	A	12
monomeric_repeat	206759	206768	T	10
monomeric_repeat	236014	236023	G	10
monomeric_repeat	272938	272947	T	10
monomeric_repeat	283647	283656	T	10
monomeric_repeat	295081	295092	A	12
monomeric_repeat	295536	295546	T	11
microsatellite	295806	295820	ATA	5
monomeric_repeat	296068	296077	T	10
monomeric_repeat	300463	300474	T	12
monomeric_repeat	311838	311847	T	10
monomeric_repeat	324914	324923	T	10
monomeric_repeat	352512	352522	A	11
monomeric_repeat	358557	358566	A	10
monomeric_repeat	367530	367539	A	10
monomeric_repeat	369492	369501	A	10
monomeric_repeat	404327	404338	T	12
microsatellite	434299	434310	AT	6
monomeric_repeat	441790	441799	A	10
monomeric_repeat	453838	453847	A	10
monomeric_repeat	456634	456644	T	11
monomeric_repeat	457731	457741	T	11
microsatellite	460866	460879	AG	7
monomeric_repeat	465516	465525	A	10
microsatellite	468873	468884	AT	6
monomeric_repeat	472496	472505	T	10
microsatellite	482800	482811	TA	6

## Sheet: MISA_Physochlaina_orientalis
REPEAT TYPE	START	STOP	MOTIF	SIZE(bp)
monomeric_repeat	1	11	G	11
monomeric_repeat	1984	2005	C	22
microsatellite	36059	36070	AT	6
monomeric_repeat	58249	58258	G	10
monomeric_repeat	73838	73847	C	10
monomeric_repeat	74019	74028	A	10
monomeric_repeat	78965	78976	A	12
monomeric_repeat	79597	79606	T	10
monomeric_repeat	87956	87971	T	16
monomeric_repeat	98148	98161	A	14
monomeric_repeat	129188	129198	A	11
monomeric_repeat	131049	131058	A	10
monomeric_repeat	147864	147873	T	10
monomeric_repeat	159383	159392	A	10
microsatellite	181478	181489	TC	6
microsatellite	215754	215765	GT	6
monomeric_repeat	226448	226460	T	13
monomeric_repeat	233229	233238	A	10
monomeric_repeat	249913	249922	T	10
microsatellite	251152	251163	AT	6
microsatellite	262941	262954	TA	7
microsatellite	268407	268421	AGG	5
monomeric_repeat	282952	282961	A	10
monomeric_repeat	290009	290018	T	10
monomeric_repeat	292356	292366	A	11
monomeric_repeat	302102	302111	T	10
microsatellite	303341	303352	AT	6
microsatellite	315130	315143	TA	7
microsatellite	320596	320610	AGG	5
monomeric_repeat	337456	337465	T	10
monomeric_repeat	343705	343716	A	12
monomeric_repeat	374662	374674	A	13
monomeric_repeat	377041	377051	T	11
monomeric_repeat	393695	393706	A	12
microsatellite	405967	405978	AT	6
monomeric_repeat	410078	410087	T	10
monomeric_repeat	425562	425571	T	10
monomeric_repeat	431222	431233	A	12
monomeric_repeat	431456	431468	A	13
microsatellite	433616	433631	AT	8
microsatellite	448584	448595	TA	6
monomeric_repeat	474365	474374	A	10
monomeric_repeat	477737	477746	T	10
monomeric_repeat	478603	478614	A	12
monomeric_repeat	479058	479068	T	11
microsatellite	479320	479334	ATA	5
monomeric_repeat	479582	479591	T	10
monomeric_repeat	479926	479935	A	10
monomeric_repeat	484028	484038	T	11
monomeric_repeat	488401	488410	T	10
monomeric_repeat	561448	561457	T	10
monomeric_repeat	569405	569414	T	10
monomeric_repeat	580860	580872	T	13
monomeric_repeat	584550	584559	A	10
monomeric_repeat	593572	593581	A	10
monomeric_repeat	600356	600365	A	10
microsatellite	605123	605136	CT	7
monomeric_repeat	610093	610102	A	10
monomeric_repeat	670813	670822	T	10
