# Supplementary material for: Genome Characterization, Comparison and Phylogenetic Analysis of Complete Mitochondrial Genome of Evolvulus alsinoides Reveals Highly Rearranged Gene Order in Solanales
Source: Life (Basel). 2021 Jul 30;11(8):769. doi: 10.3390/life11080769 (PMC8398076; doi:10.3390/life11080769)
Supplement: Supplementary file 1 [file life-11-00769-s001.zip › life-1278667-supplementary/Supplementary Table 6.xlsx]

## Sheet: Evol_als_reputer
REPEAT START 1	REPEAT START 2	FEATURE	REPEAT LENGTH
10245	233317	R	16
18462	261667	R	16
26436	26436	R	16
94207	233317	R	16
125021	199003	R	16
130219	233456	R	16
139826	139826	R	16
139826	243670	R	16
140325	284320	R	16
154595	230826	R	16
174828	174828	R	16
174828	189941	R	16
189941	189941	R	16
200220	200220	R	16
207731	207731	R	16
208438	208438	R	16
217260	217260	R	16
217260	334080	R	16
6388	199600	C	16
12363	326437	C	16
26439	259834	C	16
26441	291250	C	16
28668	210359	C	16
30616	288447	C	16
35014	72244	C	16
43080	326254	C	16
49195	51201	C	16
49195	104132	C	16
49309	264659	C	16
51201	75794	C	16
51201	102126	C	16
52201	325276	C	16
75794	104132	C	16
75908	264659	C	16
79862	233317	C	16
83859	218816	C	16
83859	335636	C	16
90350	199600	C	16
96325	326437	C	16
102126	104132	C	16
102240	264659	C	16
105132	325276	C	16
128350	154395	C	16
141784	222358	C	16
141784	339178	C	16
151212	254665	C	16
162851	166142	C	16
162851	181256	C	16
197047	199600	C	16
202287	314204	C	16
224323	310028	C	16
244324	326409	C	16
61498	61498	R	17
61498	114426	R	17
62602	62602	R	17
62602	115530	R	17
76340	239865	R	17
114426	114426	R	17
115530	115530	R	17
136191	199430	R	17
158668	158668	R	17
159951	303203	R	17
163877	257038	R	17
178991	257038	R	17
221999	256332	R	17
256332	338819	R	17
298637	298637	R	17
299064	299064	R	17
26438	49742	C	17
26438	76343	C	17
26438	102673	C	17
26438	203318	C	17
33961	74107	C	17
58947	124934	C	17
62014	72164	C	17
72164	114942	C	17
111878	124934	C	17
55400	55400	R	18
55400	108331	R	18
108331	108331	R	18
136202	136202	R	18
217495	217495	R	18
217495	334315	R	18
235309	265748	R	18
334315	334315	R	18
8490	167107	C	18
8490	182221	C	18
92452	167107	C	18
92452	182221	C	18
199001	293340	C	18
74747	74747	R	19
127909	127909	R	19
129610	129610	R	19
246214	246214	R	19
77937	218643	C	19
77937	335463	C	19
16851	16851	R	21
290612	290612	R	21
290455	290455	R	22
284317	284317	R	23
23550	59369	P	38
23550	112300	P	38
35060	207972	P	38
137474	173153	P	41
173153	241318	P	41
11972	78081	P	42
78081	95934	P	42
10139	79940	P	44
11124	78955	P	44
23488	318804	P	44
78955	95086	P	44
79940	94101	P	44
22531	282716	P	47
282716	327167	P	47
132302	215644	P	49
58241	130221	P	50
111172	130221	P	50
11190	78883	P	52
78883	95152	P	52
9336	80733	P	54
80733	93298	P	54
256472	317751	P	55
9472	80593	P	58
80593	93434	P	58
9916	80142	P	60
80142	93878	P	60
59358	140366	P	65
112289	140366	P	65
137449	188267	P	66
188267	241293	P	66
129502	279255	P	74
254772	282700	P	75
9395	80652	P	76
53685	279295	P	76
80652	93357	P	76
106616	279295	P	76
12031	77957	P	96
77957	95993	P	96
321589	333016	P	97
76349	155514	P	98
10033	79985	P	105
79985	93995	P	105
172763	256389	P	184
187877	256389	P	184
61283	114211	F	294
217239	334059	F	306
161999	177113	F	312
162959	178073	F	314
165429	180543	F	338
217546	334366	F	342
162412	177526	F	343
62188	115116	F	362
222926	339746	F	362
222558	339378	F	367
9529	80216	P	373
80216	93491	P	373
220358	337178	F	394
219961	336781	F	396
217889	334709	F	408
219000	335820	F	425
165768	180882	F	426
170291	185405	F	453
74998	202413	F	457
101326	202409	F	461
222076	338896	F	481
169605	184719	F	482
220753	337573	F	496
161495	176609	F	503
61578	114506	F	514
219426	336246	F	534
221481	338301	F	594
11288	78221	P	612
78221	95250	P	612
224227	341047	F	621
172464	187578	F	638
164786	179900	F	642
163274	178388	F	696
173677	188791	F	714
49028	75627	F	726
174806	189919	F	753
166195	181309	F	798
10184	79035	P	904
79035	94146	P	904
160526	175640	F	968
14163	98125	F	977
167146	182260	F	1035
168182	183296	F	1156
171126	186240	F	1169
74998	101330	F	1355
6370	197029	F	1444
90332	197029	F	1444
797	191372	F	2142
84759	191372	F	2142
224846	341665	F	2309
3587	194177	F	2618
87549	194177	F	2618
136808	240652	F	3517
56308	109239	F	4848
49028	101959	F	7279

## Sheet: Ipom_nil_reputer
REPEAT START 1	REPEAT START 2	FEATURE	REPEAT LENGTH
768	259317	C	15
1507	38698	C	15
4878	234697	C	15
6221	6221	R	15
6569	6569	R	15
6837	187996	C	15
7469	148465	C	15
7858	7858	R	15
9702	157643	C	15
10904	161284	R	15
11017	230002	R	15
11169	11169	R	15
11695	142503	C	15
13728	125077	R	15
19368	126332	R	15
19881	120352	C	15
20472	64399	C	15
20472	234701	C	15
22093	106679	C	15
22616	26910	C	15
22616	36302	C	15
22616	57180	C	15
22616	100679	R	15
22616	148728	C	15
22616	156332	C	15
22979	233172	C	15
23121	74890	C	15
25454	66565	C	15
25457	77641	C	15
26208	196383	C	15
29645	79821	C	15
2840	252668	R	16
2840	258445	C	16
6568	129087	R	16
8000	175485	R	16
12436	140539	R	16
15087	40444	R	16
15087	136965	C	16
15560	15560	R	16
17139	163430	R	16
20211	20211	R	16
22612	172783	C	16
45013	163143	C	16
56357	136221	C	16
60707	140527	C	16
61496	192975	R	16
62881	66057	C	16
63693	80482	R	16
69708	102501	R	16
69708	102503	R	16
71864	97210	R	16
73002	202681	C	16
87641	228852	R	16
95164	188005	R	16
106694	106694	R	16
127516	261202	C	16
128099	215423	R	16
136221	256726	C	16
151885	215258	R	16
154818	154818	R	16
156676	175898	C	16
158366	207078	R	16
170411	180818	C	16
170914	208090	C	16
187151	201560	C	16
202019	202019	R	16
10422	10422	R	17
10422	27766	R	17
11150	11150	R	17
11693	11693	R	17
27766	27766	R	17
69707	102500	C	17
100842	225871	R	17
102501	102501	R	17
102501	102502	C	17
102502	102502	R	17
134534	134534	R	17
136091	136091	R	17
152091	169016	R	17
152183	236851	C	17
159016	159016	R	17
163279	202683	R	17
173357	173357	R	17
202683	222430	C	17
231108	231108	R	17
4422	72987	R	18
15795	15795	R	18
24465	42880	C	18
69708	102503	C	18
127416	220454	R	18
244002	244002	R	18
27683	27683	R	19
34755	34755	R	19
128136	246929	C	19
174327	174327	R	19
204592	204592	R	19
223108	223108	R	19
250116	250116	R	19
43364	43364	R	22
196216	196216	R	22
14767	166102	F	63
14767	194192	F	63
40511	136851	P	63
56400	99822	F	63
56400	166102	P	63
56400	194192	P	63
68626	262720	P	63
99822	124149	F	63
99822	149857	P	63
99822	235677	P	63
99822	252561	P	63
130604	212370	F	63
252657	258409	P	63
124148	166102	P	64
124148	194192	P	64
149857	166102	F	64
149857	194192	F	64
14765	149855	F	65
14765	252559	F	65
14767	99820	P	65
56400	149855	P	65
56400	252559	P	65
124148	149855	P	66
124148	252559	P	66
149855	235675	F	66
149855	252559	F	66
166102	252561	F	67
194192	252561	F	67
10395	27739	F	68
235675	252559	F	69
130572	161382	P	70
161382	240971	P	70
64767	225360	P	71
95732	256632	P	71
166102	235677	F	71
194192	235677	F	71
99866	130593	F	74
55767	96419	P	76
99877	212370	F	76
50618	161304	F	78
161412	258620	F	78
212251	258620	P	78
73698	212250	F	79
73699	258619	P	79
159235	212250	F	79
159236	258619	P	79
161412	212250	P	79
161412	247169	P	79
197703	258619	F	79
197704	212250	P	79
212250	247169	F	79
247170	258619	P	79
73698	247169	F	81
159235	247169	F	81
197702	247169	P	81
27834	120101	F	82
26935	156357	F	85
73691	161412	P	86
159228	161412	P	86
161412	197704	F	86
65838	115150	F	87
73691	197702	P	88
159228	197702	P	88
81728	115100	F	89
94366	182375	F	89
14738	56400	P	92
56400	124149	F	92
56400	235648	P	92
162621	255610	F	92
57101	156253	F	94
99822	166070	P	95
99822	194159	P	96
18651	262878	F	98
160227	262878	F	98
163253	222371	P	102
35446	239617	P	104
35446	260121	F	104
56492	200935	F	105
130529	240928	F	116
112301	239033	P	117
14711	124149	P	119
40587	121834	P	119
124148	235621	P	120
14709	235619	F	121
67710	125969	P	123
125969	186030	P	123
115063	234544	P	126
71346	80284	P	137
67706	186026	F	140
73687	159224	F	161
34868	234083	P	169
64588	234083	F	169
166070	194160	F	174
34868	64575	P	182
40327	136915	P	183
81728	234440	P	193
18570	160146	F	224
67847	186167	F	243
239144	260025	P	673
88044	237028	P	987

## Sheet: Caps_ann_reputer
REPEAT START 1	REPEAT START 2	FEATURE	REPEAT LENGTH
4405	438182	C	16
5978	490590	C	16
9030	497523	R	16
9178	352444	C	16
16343	142388	R	16
16343	387895	R	16
17100	187181	C	16
21539	302172	R	16
23621	352551	C	16
30179	153829	R	16
34127	35041	R	16
34128	34128	R	16
35383	159238	R	16
47806	147211	C	16
47806	392718	C	16
50069	174299	R	16
50828	324101	R	16
52431	145362	R	16
5949	82530	C	17
11159	445386	C	17
28238	128153	C	17
29179	29179	R	17
33215	107320	R	17
35040	434120	C	17
36449	36449	R	17
39983	366983	C	17
57496	76207	C	17
67660	67660	R	17
75056	456289	R	17
75262	435338	R	17
79436	203017	R	17
79436	253514	R	17
99206	99206	R	17
110711	371066	C	17
119309	119309	R	17
128727	128727	R	17
142212	394607	C	17
160723	210278	C	17
160723	260775	C	17
171995	352612	R	17
176634	483022	R	17
177085	445667	C	17
183623	183623	R	17
186020	433860	R	17
186968	478130	R	17
189406	270819	R	17
210178	458826	C	17
210309	210309	R	17
210309	260806	R	17
241270	289797	C	17
241297	454188	R	17
260675	458826	C	17
260806	260806	R	17
265014	300956	R	17
289315	436783	C	17
301261	301261	R	17
311265	398342	C	17
316063	316063	R	17
346070	346070	R	17
357973	433706	R	17
387719	394607	C	17
417070	417070	R	17
422448	491018	C	17
424719	424719	R	17
434140	434140	R	17
444315	444315	R	17
444315	461228	R	17
461228	461228	R	17
466039	466039	R	17
482668	482668	R	17
495027	495027	R	17
11266	11266	R	18
14470	57745	R	18
41818	41818	R	18
152627	265969	R	18
154225	339475	R	18
186956	337318	C	18
212713	212713	R	18
223007	437710	R	18
227231	464943	C	18
238387	238387	R	18
314870	473678	C	18
347365	457593	C	18
349335	349335	R	18
356179	356179	R	18
466743	504281	R	18
508895	508895	R	18
11238	278443	R	19
84473	84473	R	19
116678	116678	R	19
161474	161474	R	19
163534	421817	C	19
211870	241581	R	19
327603	327603	R	19
369177	369177	R	19
453825	453825	R	19
428551	428551	R	20
502629	502629	R	21
448470	448470	R	22
241370	241370	R	23
72958	472444	F	42
112663	510202	F	42
33322	460917	F	43
189328	265302	P	43
280690	402062	P	43
342880	348345	P	43
362657	495647	F	43
65501	94226	F	44
65501	407366	F	44
187061	417798	F	44
198609	412763	P	44
249106	412763	P	44
414948	476215	P	44
508467	510895	F	44
20135	184539	F	45
201712	505391	P	45
252209	505391	P	45
415189	478443	F	45
28292	402517	F	46
92298	102585	F	46
102585	405438	F	46
120425	418971	P	47
134213	153321	P	47
180314	329732	F	47
293080	498330	P	47
27583	348305	P	48
27583	438212	F	48
199182	479354	P	48
249679	479354	P	48
27133	117164	P	49
61516	384955	P	49
188193	192586	P	49
361199	361232	F	49
61084	133917	F	51
285983	309206	P	51
336018	336039	F	51
180493	329911	F	53
19694	291771	F	55
25219	206911	F	55
25219	257408	F	55
23746	141833	P	56
23746	387340	P	56
201534	505548	P	56
252031	505548	P	56
344448	382093	F	56
162887	498295	P	57
242639	278308	F	57
385518	385575	F	57
271400	293052	F	58
216758	271400	P	59
510855	510876	F	61
72943	384829	P	62
348301	438202	P	62
245005	494419	P	63
304159	375851	F	63
27508	348364	P	64
242676	292536	F	64
242676	447319	P	64
46061	272915	F	65
199116	479403	P	65
216759	293045	P	65
249613	479403	P	65
29835	80723	P	67
61595	384991	P	67
24599	99762	F	72
438251	448581	F	72
199034	479478	P	73
249531	479478	P	73
122425	395775	F	75
284016	284081	F	75
72870	384887	P	76
201445	505620	P	78
251942	505620	P	78
119206	141833	F	81
119206	387340	F	81
64846	292997	P	82
194483	288853	P	82
292997	498378	P	82
24519	139963	P	85
292527	447305	P	87
155019	225149	P	88
133958	316789	P	95
40400	292037	F	100
23746	119138	P	124
731	494620	F	126
41133	361071	P	126
91393	494620	P	126
404533	494620	P	126
64815	498347	F	127
384677	472487	P	156
731	223277	F	168
91351	223277	P	168
223277	404491	P	168
223225	494568	F	178
336915	400772	P	354
0	404214	P	1176
0	90479	P	1771
91074	404214	F	7400
140496	386003	F	7609

## Sheet: Sola_lyco_reputer
REPEAT START 1	REPEAT START 2	FEATURE	REPEAT LENGTH
5843	5843	R	17
5843	118417	R	17
9527	9527	R	17
9527	41294	R	17
9527	122101	R	17
9527	347117	R	17
9529	9529	R	17
9525	291635	R	18
9527	9527	R	18
9527	41294	R	18
9527	122101	R	18
9527	347117	R	18
9528	9528	R	18
9528	41297	R	18
9528	122102	R	18
9528	347120	R	18
13020	35179	C	18
27019	216902	C	18
35179	125594	C	18
35486	35486	R	18
36138	96399	C	18
41294	41294	R	18
41294	122101	R	18
41294	347117	R	18
41297	41297	R	18
41297	122102	R	18
41297	347120	R	18
91137	164082	C	18
94831	368867	R	18
102106	172688	R	18
106473	363582	C	18
122099	291635	R	18
122101	122101	R	18
122101	347117	R	18
122102	122102	R	18
122102	347120	R	18
181945	181945	R	18
202071	221100	C	18
236985	236985	R	18
236985	408319	C	18
257694	299015	C	18
291634	291634	R	18
291635	347115	R	18
299015	387610	R	18
300042	300042	R	18
334385	440770	R	18
347117	347117	R	18
347120	347120	R	18
361261	361261	R	18
408319	408319	R	18
423807	423807	R	18
9527	9527	R	19
9527	41294	R	19
9527	41295	R	19
9527	122101	R	19
9527	347117	R	19
9527	347118	R	19
9527	347119	R	19
41294	41294	R	19
41294	122101	R	19
41294	347117	R	19
41295	122101	R	19
41296	41296	R	19
41296	347119	R	19
43782	43782	R	19
43782	73606	R	19
44859	44859	R	19
73606	73606	R	19
78902	185685	R	19
92720	267549	R	19
92720	377754	C	19
122101	122101	R	19
122101	347117	R	19
122101	347118	R	19
122101	347119	R	19
146604	146604	R	19
219077	219077	R	19
311075	311075	R	19
347117	347117	R	19
347119	347119	R	19
371436	371436	R	19
9526	41296	R	20
41294	41294	R	20
41294	347117	R	20
41295	41295	R	20
41295	347118	R	20
41296	122100	R	20
208614	208614	R	20
347117	347117	R	20
347118	347118	R	20
225034	225034	R	21
225034	420267	C	21
347117	347117	R	21
420267	420267	R	21
443265	443265	R	21
41294	347116	R	22
263279	263279	R	22
263279	382021	C	22
382021	382021	R	22
41292	41292	R	25
5203	140063	P	43
26708	355683	P	44
139282	355683	P	44
186293	187695	F	44
330838	369911	P	44
50679	56601	P	45
50679	170271	P	45
57293	218111	P	46
243283	372522	P	46
372522	401993	F	46
70842	215840	P	47
221706	304048	P	47
33585	167108	P	48
47307	348892	F	49
6159	25952	P	51
6159	138526	P	51
6159	245318	F	51
6159	313944	P	51
6159	399953	P	51
6173	246179	F	51
6173	399092	P	51
25952	118733	P	51
118733	138526	P	51
118733	245318	F	51
118733	313944	P	51
118733	399953	P	51
118747	246179	F	51
118747	399092	P	51
207503	210368	F	52
5727	62958	F	54
62958	118301	F	54
111194	111263	F	54
54396	221999	P	55
187613	221999	P	55
211959	350883	F	55
337103	337169	F	55
49994	425738	P	56
55626	425738	F	56
207503	215864	P	56
50621	56647	P	57
50621	170317	P	57
93594	241521	F	57
93594	403744	P	57
210361	215868	P	59
55162	188577	F	61
189068	202223	P	62
233065	366485	F	63
366485	412194	P	63
187673	304162	F	65
46382	437564	F	68
70876	263119	P	71
70876	382132	F	71
2500	50699	F	75
50699	115074	F	75
50699	190300	P	75
80682	146940	P	81
226898	341809	F	81
341809	418343	P	81
141370	350970	F	82
221635	234710	P	84
221635	410528	F	84
337103	337136	F	88
46878	445292	F	93
89144	436724	F	94
242076	246121	F	94
242076	399107	P	94
246121	403152	P	94
399107	403152	F	94
44169	242155	P	95
44169	403072	F	95
195341	263478	P	109
195341	381735	F	109
93652	316941	P	110
105449	330973	F	115
25902	245301	P	118
25902	399903	F	118
138476	245301	P	118
138476	399903	F	118
96727	235134	P	123
96727	410065	F	123
25705	52916	P	126
52916	138279	P	126
208818	209887	P	126
54456	304162	F	130
93768	186332	P	138
49959	55565	P	152
2434	190285	P	156
115008	190285	P	156
245258	313894	P	161
313894	399903	F	161
56585	170255	F	174
25840	313832	F	180
138414	313832	F	180
54318	187535	F	203
204191	235343	P	336
204191	409643	F	336
43651	73475	F	421
112090	445773	F	484

## Sheet: Sola_penn_reputer
REPEAT START 1	REPEAT START 2	FEATURE	REPEAT LENGTH
6702	76791	C	17
6702	196216	R	17
18838	18838	R	17
19662	19662	R	17
20934	20934	R	17
23048	65042	C	17
24058	108295	R	17
24094	41176	R	17
28396	59773	C	17
40495	40495	R	17
40495	164121	C	17
40495	318125	R	17
40499	40499	R	17
40499	164119	C	17
40499	318126	R	17
41418	211221	C	17
47517	247105	C	17
53377	118841	C	17
56564	56564	R	17
65035	65035	R	17
69460	132648	C	17
69908	69908	R	17
69908	203099	C	17
70913	371587	R	17
76791	92859	C	17
76791	180148	R	17
79389	142674	C	17
92859	196216	R	17
97791	97791	R	17
99409	226809	C	17
122134	171469	R	17
132648	203547	R	17
139210	139210	R	17
139516	357990	R	17
142674	193618	R	17
143971	143971	R	17
159310	349520	C	17
164118	225744	C	17
164119	164119	R	17
164119	318126	C	17
164121	164121	R	17
164121	318125	C	17
164122	225745	C	17
27829	303332	R	18
40493	225745	R	18
40495	40495	R	18
40495	164120	C	18
40495	318125	R	18
40496	318125	R	18
40497	318125	R	18
40498	40498	R	18
40498	164119	C	18
40498	318125	R	18
54639	54639	R	18
56960	267912	C	18
62245	364918	R	18
81202	233125	R	18
119102	144103	R	18
127708	263545	R	18
136965	136965	R	18
164119	164119	R	18
164120	164120	R	18
164120	318125	C	18
169276	366486	R	18
169928	169928	R	18
170235	321617	R	18
191804	233125	C	18
225744	225744	R	18
225745	318123	R	18
234152	234152	R	18
256420	256420	R	18
286367	286367	R	18
318125	318125	R	18
380957	407329	C	18
40495	40495	R	19
40496	164119	C	19
40497	40497	R	19
40497	164119	C	19
64814	64814	R	19
71346	142519	R	19
101624	101624	R	19
140705	156337	C	19
142519	201659	C	19
161633	161633	R	19
161633	343462	R	19
164118	318124	C	19
245185	245185	R	19
343462	343462	R	19
382979	382979	R	19
40494	164118	C	20
40495	40495	R	20
40496	40496	R	20
400784	400784	R	20
40495	40495	R	21
305827	305827	R	21
377016	377016	R	21
75613	75613	R	22
75613	197389	C	22
197389	197389	R	22
164117	164117	R	23
42221	339974	P	43
66782	382469	P	43
74490	94264	F	43
74490	178717	P	43
94264	198491	P	43
24282	63289	P	44
49061	94301	P	44
49061	178679	F	44
141313	421683	P	44
125291	336620	F	45
336620	360432	P	45
65904	250094	F	46
359739	383918	P	46
238158	380322	F	47
346193	386188	P	47
35187	375125	P	48
122128	171799	F	48
42270	339919	P	49
2403	283336	P	50
88560	283336	P	50
184414	283336	F	50
6527	280198	P	51
6527	314771	P	51
7388	280184	P	51
7388	314757	P	51
92684	280198	P	51
92684	314771	P	51
93545	280184	P	51
93545	314757	P	51
125291	287603	F	51
179428	280184	F	51
179428	314757	F	51
180289	280198	F	51
180289	314771	F	51
248054	280184	P	51
248054	314757	P	51
287603	360426	P	51
391655	401863	F	52
272633	272702	F	54
279752	354069	P	54
314325	354069	P	54
44261	390061	P	55
362657	380021	P	55
380021	421754	P	55
288300	337225	F	56
288300	361396	P	56
386155	401859	P	56
125337	336666	F	57
141607	251845	F	57
336666	360374	P	57
386148	391655	P	59
30562	394173	F	61
287587	336604	F	61
361855	420784	F	61
407133	420292	P	62
59863	368943	P	63
238272	421684	P	65
284089	378225	F	67
300126	340825	P	68
75724	346135	P	71
197229	346135	F	71
276525	336570	P	75
311098	336570	P	75
336570	419047	P	75
101960	154495	F	81
44348	96389	F	82
367277	380356	P	84
307858	340304	P	93
6542	251253	F	94
92699	251253	F	94
146020	299286	P	94
180231	251253	P	94
251173	342999	P	95
75327	413968	P	109
197588	413968	F	109
10385	141496	F	110
24417	266888	F	115
93495	248004	F	118
179411	248004	P	118
258166	366814	F	123
238272	362522	P	130
227231	280477	P	137
141352	363855	P	138
337164	361361	P	152
276459	418981	F	156
311032	418981	F	156
7338	248004	F	161
85992	423431	F	165
186867	423431	P	165
125275	360319	P	174
281954	292878	F	201
362587	421684	F	203
334302	423164	F	276
257744	404891	P	336
161362	343191	F	421
284211	378408	F	472
274245	308818	F	6086
0	86157	F	7456
0	179411	P	7456

## Sheet: Nico_atte_reputer
REPEAT START 1	REPEAT START 2	FEATURE	REPEAT LENGTH
7438	235249	C	16
10994	297240	R	16
11732	11732	R	16
12223	83244	R	16
14015	99961	C	16
17483	281715	R	16
25121	124812	C	16
25121	388996	C	16
27945	240175	R	16
31963	329483	C	16
36791	104962	C	16
37641	379063	C	16
38527	339736	C	16
43475	80230	R	16
44016	287703	C	16
44118	266204	R	16
45760	252533	C	16
45760	321321	C	16
45855	152106	C	16
45855	210162	C	16
49227	277853	C	16
49227	331523	C	16
60465	259206	C	16
60915	260042	C	16
67365	252497	R	16
67365	321285	R	16
68198	250761	R	16
71133	71133	R	16
74385	286612	C	16
75984	75984	R	16
85090	204040	R	16
97771	97771	R	16
7698	7698	R	17
27944	44114	R	17
27944	288417	C	17
36327	265717	R	17
37172	60042	C	17
44113	376220	C	17
53163	53163	R	17
53163	341493	R	17
70226	70226	R	17
70949	146794	C	17
72394	72394	R	17
72394	120177	R	17
72394	234045	C	17
72394	320436	C	17
72394	339372	R	17
96176	165658	C	17
115332	115332	R	17
120177	120177	R	17
120177	234045	C	17
120177	320436	C	17
120177	339372	R	17
132225	147838	C	17
138242	138242	R	17
161478	161478	R	17
178009	178009	R	17
185639	185639	R	17
215227	287388	R	17
234045	234045	R	17
234045	320436	R	17
234045	339372	C	17
239794	239794	R	17
240175	376221	C	17
262882	262882	R	17
265001	265001	R	17
271739	341936	R	17
277972	316795	R	17
284796	284796	R	17
288418	376220	R	17
288421	288421	R	17
299123	299123	R	17
320436	320436	R	17
320436	339372	C	17
338568	338568	R	17
339372	339372	R	17
353602	353602	R	17
376218	376218	R	17
379146	379146	R	17
381777	381777	R	17
27946	27946	R	18
45375	344373	R	18
64332	64332	R	18
141878	225720	R	18
146612	146612	R	18
197432	216758	R	18
293038	358760	C	18
9366	9366	R	19
85276	85276	R	19
85276	371044	C	19
91224	91224	R	19
91224	365096	C	19
117544	117544	R	19
206403	206403	R	19
217213	217213	R	19
240014	240014	R	19
365096	365096	R	19
371044	371044	R	19
341491	341491	R	21
58329	58329	R	22
22659	347871	F	40
166123	347871	F	40
181770	267759	F	42
238179	353966	F	42
23626	210892	F	43
45875	351701	F	43
63378	279788	P	43
238133	353918	F	43
149000	183574	F	44
24011	323822	P	45
42110	234864	P	46
116578	249885	P	46
254596	305179	P	46
41859	278620	F	47
129516	234712	P	47
234712	393700	P	47
11177	379784	F	49
118030	237703	P	49
34578	87321	P	50
34578	368968	F	50
145791	233000	P	52
45875	271798	P	53
120010	165193	F	53
165193	339205	F	53
12061	281618	P	55
156873	270218	F	55
11952	380543	F	56
273333	347169	P	56
277792	331462	F	59
31285	181326	F	60
265979	351683	F	61
271808	351683	P	61
72354	320430	P	63
156759	212218	P	63
86635	138919	F	64
138919	369640	P	64
45875	265997	F	65
152065	210121	F	65
234039	320430	F	65
72354	120137	F	66
72354	234036	P	66
72354	339332	F	66
238082	265929	F	67
129540	319999	P	70
185904	235166	P	70
319999	393724	P	70
87089	87155	F	71
87089	369113	P	71
87155	369179	P	71
369113	369179	F	71
120135	234029	P	75
238865	346691	P	78
265972	271798	P	78
89372	307951	F	79
307951	366888	P	79
217549	377783	P	81
235362	247460	P	82
166112	248084	F	83
248084	344676	F	83
257574	363146	F	83
50092	62274	P	84
125712	165284	F	85
165284	389896	F	85
234786	298352	F	86
120111	320430	P	89
320430	339306	P	89
234005	339330	P	99
78234	87651	F	100
78234	249169	P	100
78234	368588	P	100
83263	223915	P	106
34191	78234	P	107
78234	235449	P	107
78341	186051	F	110
78470	186180	F	116
86527	138816	F	118
138816	369694	P	118
87626	235456	P	125
235456	249169	F	125
235456	368588	F	125
22648	248084	F	133
12883	69766	F	135
78592	186302	F	142
22578	166042	F	153
22578	344606	F	153
34168	235426	F	155
69250	327280	P	168
34198	249169	F	182
87569	249163	P	188
249163	368582	F	188
119946	339141	F	264
10860	379267	F	288
69472	326915	P	310
34198	87372	P	379
34198	368588	F	379
166042	344606	F	475
251766	320554	F	845
122811	386994	F	1332
124140	388324	F	6017
83898	364932	P	7509

## Sheet: Nico_sylv_reputer
REPEAT START 1	REPEAT START 2	FEATURE	REPEAT LENGTH
8126	199007	R	16
16443	230011	R	16
21939	315515	R	16
23538	23538	R	16
28106	172426	R	16
30569	216278	R	16
36364	170236	C	16
38046	294802	R	16
38910	38910	R	16
42818	185932	R	16
47307	243313	R	16
50159	336471	C	16
6628	6628	R	17
17787	17787	R	17
18510	383365	R	17
19955	19955	R	17
19955	77610	R	17
19955	146799	R	17
19955	260251	C	17
19955	279110	R	17
19955	428360	R	17
31025	178771	C	17
51563	105393	R	17
55541	178897	R	17
63421	324273	R	17
64116	382321	C	17
77610	77610	R	17
77610	146799	R	17
77610	260251	C	17
77610	279110	R	17
77610	428360	R	17
78372	220895	C	17
88326	111203	C	17
89363	89363	R	17
95277	289940	C	17
104324	104324	R	17
116189	254225	C	17
118914	273228	C	17
120864	120864	R	17
141046	141046	R	17
146799	146799	R	17
146799	260251	C	17
146799	279110	R	17
146799	428360	R	17
149363	331390	C	17
157413	157413	R	17
175103	266475	R	17
197118	314738	C	17
214732	329153	C	17
220895	279872	C	17
220895	429122	C	17
226224	364485	R	17
228950	228950	R	17
239979	396030	C	17
247701	247701	R	17
260251	260251	R	17
260251	279110	C	17
260251	428360	C	17
274254	274254	R	17
279110	279110	R	17
279110	428360	R	17
295672	399426	C	17
303009	303009	R	17
317330	317330	R	17
324273	414171	R	17
327405	327405	R	17
327728	327728	R	17
338123	338123	R	17
340242	340242	R	17
349535	402203	R	17
355106	355106	R	17
368674	368674	R	17
382321	414866	C	17
389331	389331	R	17
404368	404368	R	17
428360	428360	R	17
96536	151812	R	18
115493	115493	R	18
179325	198644	R	18
228947	327726	C	18
251876	321975	C	18
309089	349952	C	18
383546	383546	R	18
25377	82346	C	19
25377	221531	R	19
25377	283846	C	19
43004	43004	R	19
54409	228297	R	19
56987	56987	R	19
56987	407737	R	19
82555	82555	R	19
82555	284055	R	19
140824	140824	R	19
188294	188294	R	19
199099	199099	R	19
276466	276466	R	19
284055	284055	R	19
407737	407737	R	19
273230	273230	R	20
109490	109490	R	22
25849	156207	P	39
66436	296935	P	39
84275	296935	P	39
85347	156207	F	39
145367	156207	P	39
156207	286847	F	39
285775	296935	P	39
296935	417186	P	39
132725	360813	F	40
146792	260235	P	40
152126	360813	P	40
172065	215592	F	40
360813	363997	F	40
66434	84273	F	41
66434	285773	F	41
84273	417184	F	41
285773	417184	F	41
164303	261249	F	42
97036	356981	P	43
114539	322313	F	43
142681	354769	F	43
153093	192783	F	43
153478	166768	P	45
192032	378039	P	45
93272	145951	F	46
258330	275500	P	46
66795	146102	P	47
93021	323477	P	47
146102	417545	P	47
75452	143105	F	49
143105	276952	F	49
143105	426202	F	49
7789	164295	P	50
77443	364914	P	53
97036	331295	F	53
278943	364914	P	53
364914	428193	P	53
71683	211984	P	55
211984	422433	P	55
332868	373241	F	55
260399	318002	P	56
329757	361499	P	56
156471	215567	F	57
174405	324293	P	59
36688	210836	P	60
260338	318059	P	60
331277	356981	P	61
337101	356981	F	61
145625	389596	F	62
71618	212040	P	64
212040	422368	P	64
97036	337079	P	65
152045	364053	P	65
19915	77570	F	66
19915	146759	F	66
19915	279070	F	66
19915	428320	F	66
142708	337145	F	67
7762	261249	P	69
260268	318120	P	69
82285	117441	P	70
117441	283785	P	70
142607	354693	F	71
77568	146757	F	75
146757	279068	F	75
146757	428318	F	75
141914	361955	P	78
331270	337091	P	78
133318	145417	P	82
194090	373328	F	82
132693	152115	P	83
101253	113433	P	86
145989	303707	F	86
152111	363965	P	87
288284	364788	F	88
63896	220756	P	94
220756	414646	P	94
110168	216696	F	99
25783	257614	P	100
25783	85346	P	106
25783	286846	P	106
74586	205801	P	106
205801	425336	P	106
58065	315171	F	122
315171	408815	F	122
145276	257614	P	125
85346	145276	P	131
145276	286846	P	131
25783	145301	F	134
77603	260127	P	148
260127	279103	P	148
260127	428353	P	148
82342	221393	P	161
221393	283842	P	161
85352	257614	F	182
257614	286852	F	182
132371	363643	F	405
276634	425884	F	4713

## Sheet: Nico_taba_reputer
REPEAT START 1	REPEAT START 2	FEATURE	REPEAT LENGTH
8126	199007	R	16
16443	230011	R	16
21939	315515	R	16
23538	23538	R	16
28106	172425	R	16
30569	216278	R	16
36364	170235	C	16
38046	294802	R	16
38910	38910	R	16
42818	185931	R	16
47307	243313	R	16
50159	336471	C	16
53702	187389	C	16
6628	6628	R	17
17787	17787	R	17
18510	383365	R	17
19955	19955	R	17
19955	77610	R	17
19955	146799	R	17
19955	260251	C	17
19955	279110	R	17
19955	428360	R	17
31025	178770	C	17
51563	105393	R	17
55541	178896	R	17
63421	324273	R	17
64116	382321	C	17
77610	77610	R	17
77610	146799	R	17
77610	260251	C	17
77610	279110	R	17
77610	428360	R	17
78372	220895	C	17
88326	111203	C	17
89363	89363	R	17
95277	289940	C	17
104324	104324	R	17
116189	254225	C	17
118914	273228	C	17
120864	120864	R	17
141046	141046	R	17
146799	146799	R	17
146799	260251	C	17
146799	279110	R	17
146799	428360	R	17
149363	331390	C	17
157413	157413	R	17
175102	266475	R	17
197118	314738	C	17
214732	329153	C	17
220895	279872	C	17
220895	429122	C	17
226224	364485	R	17
228950	228950	R	17
239979	396030	C	17
247701	247701	R	17
260251	260251	R	17
260251	279110	C	17
260251	428360	C	17
274254	274254	R	17
279110	279110	R	17
279110	428360	R	17
295672	399426	C	17
303009	303009	R	17
317330	317330	R	17
324273	414171	R	17
327405	327405	R	17
327728	327728	R	17
338123	338123	R	17
340242	340242	R	17
349535	402203	R	17
355106	355106	R	17
368674	368674	R	17
382321	414866	C	17
389331	389331	R	17
404368	404368	R	17
428360	428360	R	17
96536	151812	R	18
115493	115493	R	18
179324	198644	R	18
228947	327726	C	18
251876	321975	C	18
309089	349952	C	18
383546	383546	R	18
25377	82346	C	19
25377	221531	R	19
25377	283846	C	19
54409	228297	R	19
56987	56987	R	19
56987	407737	R	19
82555	82555	R	19
82555	284055	R	19
140824	140824	R	19
188294	188294	R	19
199099	199099	R	19
276466	276466	R	19
284055	284055	R	19
407737	407737	R	19
273230	273230	R	20
109490	109490	R	22
25849	156207	P	39
66436	296935	P	39
84275	296935	P	39
85347	156207	F	39
145367	156207	P	39
156207	286847	F	39
285775	296935	P	39
296935	417186	P	39
132725	360813	F	40
146792	260235	P	40
152126	360813	P	40
172064	215592	F	40
360813	363997	F	40
66434	84273	F	41
66434	285773	F	41
84273	417184	F	41
285773	417184	F	41
164302	261249	F	42
97036	356981	P	43
114539	322313	F	43
142681	354769	F	43
153093	192783	F	43
153478	166767	P	45
192032	378039	P	45
93272	145951	F	46
258330	275500	P	46
66795	146102	P	47
93021	323477	P	47
146102	417545	P	47
75452	143105	F	49
143105	276952	F	49
143105	426202	F	49
7789	164294	P	50
77443	364914	P	53
97036	331295	F	53
278943	364914	P	53
364914	428193	P	53
71683	211984	P	55
211984	422433	P	55
332868	373241	F	55
260399	318002	P	56
329757	361499	P	56
156471	215567	F	57
174404	324293	P	59
36688	210836	P	60
260338	318059	P	60
331277	356981	P	61
337101	356981	F	61
145625	389596	F	62
71618	212040	P	64
212040	422368	P	64
97036	337079	P	65
152045	364053	P	65
19915	77570	F	66
19915	146759	F	66
19915	279070	F	66
19915	428320	F	66
142708	337145	F	67
7762	261249	P	69
260268	318120	P	69
82285	117441	P	70
117441	283785	P	70
142607	354693	F	71
77568	146757	F	75
146757	279068	F	75
146757	428318	F	75
141914	361955	P	78
331270	337091	P	78
133318	145417	P	82
194090	373328	F	82
132693	152115	P	83
101253	113433	P	86
145989	303707	F	86
152111	363965	P	87
288284	364788	F	88
63896	220756	P	94
220756	414646	P	94
110168	216696	F	99
25783	257614	P	100
25783	85346	P	106
25783	286846	P	106
74586	205801	P	106
205801	425336	P	106
58065	315171	F	122
315171	408815	F	122
145276	257614	P	125
85346	145276	P	131
145276	286846	P	131
25783	145301	F	134
77603	260127	P	148
260127	279103	P	148
260127	428353	P	148
82342	221393	P	161
221393	283842	P	161
85352	257614	F	182
257614	286852	F	182
132371	363643	F	405
276634	425884	F	4713

## Sheet: Hyos_nig_reputer
REPEAT START 1	REPEAT START 2	FEATURE	REPEAT LENGTH
2895	85090	R	16
13037	146201	C	16
18783	41975	C	16
19001	189822	C	16
19001	282207	R	16
19001	409246	R	16
22299	492186	R	16
23365	152667	C	16
23365	477182	C	16
23690	396080	R	16
24391	35684	R	16
35055	313246	C	16
42380	140011	R	16
46952	300463	C	16
48365	387348	C	16
51566	112088	R	16
53694	53694	R	16
53695	53695	R	16
55812	163616	R	16
59574	189822	R	16
59574	282207	C	16
59574	409246	C	16
59996	446277	R	16
60760	333376	C	16
64156	450148	R	16
64817	375373	R	16
73255	181264	C	16
73849	332496	R	16
75634	500437	R	16
76093	499583	R	16
76242	394835	C	16
76382	282560	C	16
78590	491604	C	16
85090	104271	C	16
88733	189822	R	16
88733	282207	C	16
88733	409246	C	16
91974	189822	R	16
91974	282207	C	16
91974	409246	C	16
110552	189822	R	16
110552	282207	C	16
629	63297	C	17
35052	35052	R	17
40470	296176	R	17
44529	381569	C	17
47640	47640	R	17
53694	53694	R	17
57206	185795	R	17
90572	90572	R	17
139415	189972	R	17
139732	139732	R	17
147972	295774	R	17
152667	152667	R	17
152667	477182	R	17
157805	382473	C	17
178208	178208	R	17
196592	196592	R	17
200718	293039	C	17
205688	278111	R	17
214501	485213	R	17
223585	321282	C	17
230694	317372	C	17
295774	472487	R	17
300501	300501	R	17
301722	301722	R	17
334720	334720	R	17
343009	468586	C	17
350168	350168	R	17
381018	381018	R	17
382473	482320	C	17
416099	485213	R	17
440258	470629	C	17
447656	456724	C	17
467656	467656	R	17
477182	477182	R	17
21624	116333	R	18
46748	252074	R	18
69555	119499	C	18
93563	335964	R	18
95978	300462	C	18
137368	186213	C	18
184284	184284	R	18
235385	373251	R	18
265970	278766	C	18
336333	336333	R	18
71190	487957	C	19
275114	275114	R	19
286553	286553	R	19
324632	324632	R	19
352507	352507	R	19
373738	409246	R	19
434310	434310	R	19
112315	112315	R	20
164692	164692	R	20
205113	408304	C	20
151504	151504	R	21
151504	476019	R	21
476019	476019	R	21
78306	78306	R	22
91879	151730	P	98
91879	476245	P	98
117546	454725	F	98
217684	403949	P	99
403949	419282	P	99
78398	423471	P	100
83660	318071	P	100
51678	151727	F	101
51678	476242	F	101
51681	91875	P	102
175566	450398	F	103
399145	451530	F	104
26787	117616	P	105
26805	275353	F	105
117616	149047	P	105
117616	185538	P	105
117616	426903	P	105
117616	473562	P	105
151024	219771	P	105
151024	421371	P	105
185556	275353	F	105
219771	475539	P	105
421371	475539	P	105
26786	42830	F	106
42830	426902	F	106
347061	471439	P	107
42828	149044	F	108
42828	473559	F	108
309804	381327	F	108
42850	106366	P	109
146922	347061	P	109
321928	343691	F	109
26786	426902	F	111
149046	426902	F	111
185537	426902	F	111
426902	473561	F	111
42831	117608	P	113
8119	277159	F	119
98944	277159	P	119
269090	277159	P	119
5774	127481	P	121
101287	127481	F	121
126923	346962	P	121
26786	149046	F	124
26786	473561	F	124
198776	346959	P	124
408325	451503	P	124
149065	275353	F	125
275353	473580	F	125
126918	198771	F	126
149044	185535	F	126
149178	454729	P	126
185535	473559	F	126
309710	454729	F	126
454729	473693	P	126
18920	454729	F	128
91943	454729	P	128
110521	454729	P	128
91945	149178	F	130
91945	309706	P	130
91945	473693	F	130
110523	149178	F	130
110523	309706	P	130
110523	473693	F	130
208872	451374	P	131
18916	91943	P	132
18911	309701	F	135
275298	448619	F	138
149173	309701	P	140
309701	473688	P	140
42795	185502	F	141
8117	269069	P	142
98923	269069	F	142
131056	136827	F	144
26786	185537	F	145
18896	149178	P	150
18896	473693	P	150
91943	110521	F	151
18916	110497	P	156
321713	345227	F	158
322069	343823	F	176
318931	440927	P	181
374150	440927	F	181
162082	436519	F	248
88960	214107	F	252
88960	415705	F	252
408873	450470	P	336
407675	454370	P	343
63559	220630	F	361
232138	497684	F	389
318720	374144	P	398
20971	235586	F	424
209846	343143	P	425
343143	411444	P	425
217353	418951	F	535
159713	436765	F	2467
217894	419494	F	2682
209644	411242	F	7708
873	97769	P	8540

## Sheet: Physo_ori_reputer
REPEAT START 1	REPEAT START 2	FEATURE	REPEAT LENGTH
1983	1983	R	17
1988	1988	R	17
22182	94799	C	17
34279	487769	R	17
34839	34839	R	17
35772	92284	C	17
37638	459828	C	17
42744	42744	R	17
49059	201569	R	17
49059	383407	C	17
49059	418590	C	17
49059	439222	C	17
49059	497073	R	17
49059	616236	R	17
49059	642840	R	17
49059	678508	R	17
61014	528467	C	17
69377	69377	R	17
94351	94351	R	17
110989	110989	R	17
119887	424018	R	17
125121	277152	C	17
125993	125993	R	17
139089	216104	C	17
139512	482693	R	17
147856	479581	R	17
148005	479163	C	17
149517	407836	C	17
157609	157609	R	17
165163	165163	R	17
182398	276447	C	17
182398	328636	C	17
201570	348900	C	17
217169	217169	R	17
229087	455275	R	17
231627	231627	R	17
253281	673376	R	17
264424	485396	R	17
276370	659783	R	17
282945	477730	C	17
283028	329929	R	17
283184	522240	R	17
305470	673376	R	17
316613	485396	R	17
328559	659783	R	17
348900	383406	R	17
348900	418589	R	17
348900	439221	R	17
348900	497074	C	17
348900	616237	C	17
348900	642841	C	17
348900	678509	C	17
361360	471321	R	17
393313	393313	R	17
395769	626399	R	17
401813	479701	C	17
403594	403594	R	17
403594	504657	R	17
403594	581475	C	17
403594	601058	C	17
407832	481091	C	17
461196	528298	R	17
475189	541439	R	17
1983	1983	R	18
1987	1987	R	18
57620	225186	C	18
74183	466548	C	18
88960	491477	C	18
91532	137323	C	18
136948	276108	R	18
136948	328297	R	18
245163	245163	R	18
245163	297352	R	18
256562	256562	R	18
256562	308751	R	18
297352	297352	R	18
308751	308751	R	18
332568	666232	R	18
340110	479158	R	18
407834	407834	R	18
504183	504183	R	18
661043	661043	R	18
1983	1983	R	19
1986	1986	R	19
73528	149521	C	19
175971	637157	R	19
339630	339630	R	19
351935	351935	R	19
369974	559672	R	19
670539	670539	R	19
1983	1983	R	20
1985	1985	R	20
68151	68151	R	20
1983	1983	R	21
1984	1984	R	21
176489	176489	R	21
30797	30797	R	22
121231	121231	R	22
515676	515676	R	23
1981	1981	R	26
161893	224552	P	135
224552	392613	P	135
68397	542800	P	136
158049	542800	F	136
166248	542800	F	136
394492	542800	F	136
289460	444259	P	140
68518	577849	F	141
157923	577849	P	141
166122	577849	P	141
394366	577849	P	141
189895	533500	F	146
28752	161860	F	149
28752	167870	P	149
28752	392580	F	149
104219	161860	P	149
104219	167870	F	149
104219	392580	P	149
161860	361698	F	149
167870	361698	P	149
361698	392580	F	149
516604	633812	F	158
571247	638137	P	159
167826	224527	F	160
516986	523251	P	170
64950	392534	F	173
154398	269072	F	176
154398	321261	F	176
333565	366795	F	178
505621	505964	F	186
283846	570086	F	187
283654	569894	F	191
333552	389868	F	191
28722	104204	P	194
28720	361666	F	196
104202	361668	P	196
64925	161789	F	198
64925	167892	P	198
283925	505808	F	202
53642	283473	F	205
101517	273937	P	213
101517	326126	P	213
167851	392534	P	214
180180	200134	P	216
180180	384643	F	216
180180	419826	F	216
180180	440458	F	216
180180	495638	P	216
180180	614801	P	216
180180	641405	P	216
180180	677073	P	216
198528	639799	F	217
421431	639799	P	217
613195	639799	F	217
639799	675467	F	217
366795	389881	F	219
161814	392534	F	236
284022	634260	P	245
161782	167851	P	246
504637	581266	P	246
166849	358671	P	270
157910	394353	F	276
166109	394353	F	276
68396	157904	P	282
68396	166103	P	282
68360	394353	P	312
157844	166043	F	349
32843	265763	P	362
32843	317952	P	362
190257	412912	P	366
167178	284623	F	540
198747	378102	P	8144
198747	494251	F	8144
378102	675686	P	8144
413285	433917	F	8144
413285	640018	P	8144
433917	613414	P	8144
494251	675686	F	8144
613414	640018	F	8144
413280	494251	P	8149
494251	613414	F	8149
433917	494229	P	8166
494229	639996	F	8166
378097	494229	P	8171
378102	639991	P	8171
198747	433869	P	8192
433869	675686	P	8192
433869	639991	P	8219
377965	413148	F	8281
377916	613414	P	8330
413285	674707	P	9123
612435	674707	F	9123
197728	413285	P	9163
198747	640018	F	9171
640018	675686	F	9171
413148	612395	P	9300
