# Supplementary material for: Genome Characterization, Comparison and Phylogenetic Analysis of Complete Mitochondrial Genome of Evolvulus alsinoides Reveals Highly Rearranged Gene Order in Solanales
Source: Life (Basel). 2021 Jul 30;11(8):769. doi: 10.3390/life11080769 (PMC8398076; doi:10.3390/life11080769)
Supplement: Supplementary file 1 [file life-11-00769-s001.zip › life-1278667-supplementary/Supplementary Table 7.xlsx]

## Sheet: Evolvulus_alsinoides_PREP
GENE	CODON POSITION	AMINO ACID POSITION	CODON CONVERSION	AMINO ACID CONVERSION	SCORE
rps12
	104	35	CCG=>CTG	P=>L	1
	146	49	CCA=>CTA	P=>L	1
	196	66	CAC=>TAC	H=>Y	0.94
	269	90	TCG=>TTG	S=>L	0.94
	284	95	TCC=>TTC	S=>F	0.76
rps3
	92	31	TCA=>TTA	S=>L	0.71
	518	173	TCA=>TTA	S=>L	0.71
	719	240	TCG=>TTG	S=>L	0.86
	1037	346	CCA=>CTA	P=>L	0.86
	1057	353	CAT=>TAT	H=>Y	0.86
	1073	358	TCC=>TTC	S=>F	0.8
	1385	462	CCG=>CTG	P=>L	1
	1412	471	CCG=>CTG	P=>L	0.86
	1576	526	CGT=>TGT	R=>C	1
	1609	537	CCT=>TCT	P=>S	0.57
	1640	547	TCA=>TTA	S=>L	0.86
nad7
	38	13	TCG=>TTG	S=>L	0.75
	77	26	TCA=>TTA	S=>L	1
	83	28	TCA=>TTA	S=>L	1
	137	46	TCA=>TTA	S=>L	1
	200	67	TCT=>TTT	S=>F	1
	209	70	TCA=>TTA	S=>L	0.88
	244	82	CAT=>TAT	H=>Y	1
	251	84	TCA=>TTA	S=>L	1
	316	106	CGT=>TGT	R=>C	1
	335	112	TCA=>TTA	S=>L	0.88
	344	115	TCA=>TTA	S=>L	1
	383	128	TCA=>TTA	S=>L	1
	578	193	TCA=>TTA	S=>L	0.88
	724	242	CAT=>TAT	H=>Y	1
	739	247	CCT=>TTT	P=>F	1
	740	247	CCT=>TTT	P=>F	1
	769	257	CGC=>TGC	R=>C	1
	926	309	TCA=>TTA	S=>L	0.88
	973	325	CCT=>TCT	P=>S	0.88
	1057	353	CGT=>TGT	R=>C	1
	1079	360	TCT=>TTT	S=>F	1
	1088	363	TCA=>TTA	S=>L	1
	1103	368	TCT=>TTT	S=>F	1
	1124	375	CCA=>CTA	P=>L	1
	1166	389	TCT=>TTT	S=>F	1
atp1
	1039	347	CCC=>TCC	P=>S	1
	1490	497	CCA=>CTA	P=>L	0.9
atp6
	616	206	CCA=>TCA	P=>S	0.75
	661	221	CTT=>TTT	L=>F	0.25
	695	232	TCA=>TTA	S=>L	1
	719	240	TCG=>TTG	S=>L	0.83
	752	251	CCG=>CTG	P=>L	1
	803	268	TCC=>TTC	S=>F	1
	815	272	TCG=>TTG	S=>L	0.67
	833	278	TCG=>TTG	S=>L	1
	841	281	CGT=>TGT	R=>C	1
	848	283	CCC=>CTC	P=>L	1
	1039	347	CCT=>TCT	P=>S	1
	1042	348	CAT=>TAT	H=>Y	1
	1064	355	TCA=>TTA	S=>L	1
	1106	369	TCA=>TTA	S=>L	1
	1235	412	TCA=>TTA	S=>L	1
	1243	415	CAT=>TAT	H=>Y	1
	1250	417	TCT=>TTT	S=>F	1
	1286	429	ACA=>ATA	T=>I	0.92
	1297	433	CAA=>TAA	Q=>X	1
ccmC
	76	26	CGG=>TGG	R=>W	0.78
	103	35	CAT=>TAT	H=>Y	1
	115	39	CGG=>TGG	R=>W	0.78
	133	45	CTT=>TTT	L=>F	0.67
	179	60	GCG=>GTG	A=>V	0.78
	184	62	CGG=>TGG	R=>W	1
	299	100	TCT=>TTT	S=>F	1
	331	111	CGG=>TGG	R=>W	1
	400	134	CTT=>TTT	L=>F	0.89
	421	141	CGT=>TGT	R=>C	0.78
	436	146	CCT=>TCT	P=>S	0.89
	446	149	CCG=>CTG	P=>L	0.78
	451	151	CCT=>TCT	P=>S	1
	458	153	TCA=>TTA	S=>L	0.78
	463	155	CGT=>TGT	R=>C	1
	467	156	GCT=>GTT	A=>V	0.78
	473	158	CCG=>CTG	P=>L	1
	497	166	TCT=>TTT	S=>F	1
	548	183	TCT=>TTT	S=>F	1
	568	190	CCT=>TCT	P=>S	1
	575	192	CCC=>CTC	P=>L	1
	605	202	TCC=>TTC	S=>F	1
	608	203	CCC=>CTC	P=>L	0.89
	614	205	TCA=>TTA	S=>L	0.78
	650	217	CCT=>CTT	P=>L	0.78
	656	219	CCA=>CTA	P=>L	0.89
	673	225	CCT=>TCT	P=>S	0.78
cox1
	11	4	CCG=>CTG	P=>L	0.67
	242	81	TCC=>TTC	S=>F	1
	352	118	CCA=>TCA	P=>S	1
	443	148	TCA=>TTA	S=>L	1
	452	151	TCT=>TTT	S=>F	1
	551	184	TCA=>TTA	S=>L	1
	590	197	CCA=>CTA	P=>L	1
	668	223	TCT=>TTT	S=>F	1
	715	239	CGG=>TGG	R=>W	1
	761	254	TCC=>TTC	S=>F	1
	1186	396	CAC=>TAC	H=>Y	1
	1405	469	CGT=>TGT	R=>C	0.78
	1433	478	TCA=>TTA	S=>L	1
	1489	497	CCA=>TCA	P=>S	1
	1499	500	CCG=>CTG	P=>L	1
cob
	46	16	CCT=>TCT	P=>S	1
	140	47	TCA=>TTA	S=>L	1
	181	61	CAC=>TAC	H=>Y	1
	242	81	GCT=>GTT	A=>V	1
	299	100	ACC=>ATC	T=>I	1
	578	193	CCT=>CTT	P=>L	1
	593	198	GCG=>GTG	A=>V	0.69
	614	205	CCG=>CTG	P=>L	0.92
	878	293	ACA=>ATA	T=>I	1
	974	325	GCC=>GTC	A=>V	1
	1034	345	TCG=>TTG	S=>L	1
	1094	365	TCT=>TTT	S=>F	1
	1097	366	TCT=>TTT	S=>F	1
	1103	368	TCT=>TTT	S=>F	0.77
rpl10
	101	34	TCA=>TTA	S=>L	0.83
	134	45	CCA=>CTA	P=>L	0.83
	239	80	TCG=>TTG	S=>L	0.83
nad2
	134	45	CCT=>CTT	P=>L	1
	199	67	CCC=>TCC	P=>S	0.33
	455	152	ACT=>ATT	T=>I	1
	575	192	TCC=>TTC	S=>F	1
	776	259	ACC=>ATC	T=>I	1
	841	281	CTC=>TTC	L=>F	1
	847	283	CAT=>TAT	H=>Y	0.89
	883	295	CTC=>TTC	L=>F	1
	893	298	TCA=>TTA	S=>L	1
nad6
	7	3	CTT=>TTT	L=>F	1
	26	9	CCT=>CTT	P=>L	0.4
ccmFc
	2	1	GCG=>GTG	A=>V	1
	29	10	CCC=>CTC	P=>L	0.83
	53	18	CCG=>CTG	P=>L	1
	56	19	ACG=>ATG	T=>M	1
	122	41	TCT=>TTT	S=>F	0.67
	389	130	CCG=>CTG	P=>L	0.83
	548	183	TCG=>TTG	S=>L	1
	622	208	CGG=>TGG	R=>W	1
	692	231	TCG=>TTG	S=>L	1
nad1
	215	72	TCC=>TTC	S=>F	0.9
	265	89	CGG=>TGG	R=>W	1
	308	103	CCG=>CTG	P=>L	1
	461	154	GCA=>GTA	A=>V	1
	661	221	CGT=>TGT	R=>C	1
	782	261	ACC=>ATC	T=>I	1
	847	283	CAT=>TAT	H=>Y	1
	1148	383	TCA=>TTA	S=>L	0.9
	1184	395	TCA=>TTA	S=>L	0.7
	1202	401	ACC=>ATC	T=>I	1
	1358	453	GCA=>GTA	A=>V	1
	1544	515	TCT=>TTT	S=>F	1
	1559	520	CCG=>CTG	P=>L	1
	1589	530	TCA=>TTA	S=>L	1
	1607	536	CCG=>CTG	P=>L	1
rps13
	26	9	TCA=>TTA	S=>L	0.9
	56	19	TCA=>TTA	S=>L	0.9
	100	34	CGT=>TGT	R=>C	0.9
	287	96	TCG=>TTG	S=>L	1
mttB
	77	26	TCG=>TTG	S=>L	0.88
	115	39	CGG=>TGG	R=>W	0.88
	163	55	CCG=>TCG	P=>S	1
	179	60	TCT=>TTT	S=>F	0.88
	182	61	CCA=>CTA	P=>L	1
	196	66	CTT=>TTT	L=>F	0.88
	229	77	CGT=>TGT	R=>C	1
	239	80	TCA=>TTA	S=>L	0.75
	253	85	CCG=>TCG	P=>S	0.88
	275	92	CCA=>CTA	P=>L	0.5
	313	105	CAT=>TAT	H=>Y	1
	379	127	CTC=>TTC	L=>F	0.88
	382	128	CAT=>TAT	H=>Y	0.62
	395	132	TCT=>TTT	S=>F	0.75
	397	133	CGC=>TGC	R=>C	0.88
	425	142	CCT=>CTT	P=>L	0.38
	427	143	CCC=>TCC	P=>S	0.5
	430	144	CGG=>TGG	R=>W	0.62
	458	153	CCA=>CTA	P=>L	0.75
	488	163	TCG=>TTG	S=>L	0.57
	523	175	CAT=>TAT	H=>Y	0.88
	548	183	TCG=>TTG	S=>L	0.88
	556	186	CCA=>TCA	P=>S	1
	592	198	CGT=>TGT	R=>C	0.88
	599	200	TCA=>TTA	S=>L	0.62
	605	202	CCA=>CTA	P=>L	0.5
	629	210	TCC=>TTC	S=>F	0.75
	661	221	CCG=>TCG	P=>S	1
	718	240	CGT=>TGT	R=>C	0.62
	764	255	TCG=>TTG	S=>L	0.75
atp9
	20	7	TCA=>TTA	S=>L	1
	50	17	TCA=>TTA	S=>L	1
	82	28	CTT=>TTT	L=>F	1
	92	31	TCG=>TTG	S=>L	1
	182	61	TCG=>TTG	S=>L	1
	191	64	CCA=>CTA	P=>L	1
	212	71	TCA=>TTA	S=>L	1
nad5
	155	52	CCG=>CTG	P=>L	1
	227	76	TCC=>TTC	S=>F	1
	242	81	CCG=>CTG	P=>L	1
	358	120	CCT=>TTT	P=>F	1
	359	120	CCT=>TTT	P=>F	1
	374	125	CCA=>CTA	P=>L	0.9
	398	133	TCT=>TTT	S=>F	0.9
	506	169	CCT=>CTT	P=>L	1
	539	180	CCT=>CTT	P=>L	1
	548	183	TCG=>TTG	S=>L	0.4
	598	200	CGT=>TGT	R=>C	1
	629	210	TCT=>TTT	S=>F	0.9
	713	238	TCG=>TTG	S=>L	1
	725	242	TCA=>TTA	S=>L	1
	835	279	CCA=>TCA	P=>S	0.9
	1310	437	TCA=>TTA	S=>L	1
sdh3
nad9
	92	31	TCT=>TTT	S=>F	0.75
	167	56	TCG=>TTG	S=>L	0.92
	298	100	CCG=>TCG	P=>S	0.83
	328	110	CGG=>TGG	R=>W	1
	368	123	TCC=>TTC	S=>F	1
	398	133	TCA=>TTA	S=>L	1
	439	147	CTT=>TTT	L=>F	1
rps19
	116	39	TCG=>TTG	S=>L	1
	137	46	TCC=>TTC	S=>F	0.33
	163	55	CCT=>TTT	P=>F	1
	164	55	CCT=>TTT	P=>F	1
atp8
	47	16	TCA=>TTA	S=>L	1
	58	20	CTC=>TTC	L=>F	1
	77	26	CCC=>CTC	P=>L	0.38
	449	150	CCA=>CTA	P=>L	0.75
rps14
	47	16	GCG=>GTG	A=>V	0.6
	157	53	CTT=>TTT	L=>F	0.4
	217	73	CTT=>TTT	L=>F	0.8
nad4L
	8	3	CCT=>CTT	P=>L	0.88
	41	14	TCT=>TTT	S=>F	1
	47	16	TCA=>TTA	S=>L	1
	55	19	CGG=>TGG	R=>W	1
	86	29	CCT=>CTT	P=>L	1
	95	32	TCA=>TTA	S=>L	1
	100	34	CCA=>TCA	P=>S	1
	110	37	TCA=>TTA	S=>L	1
	131	44	TCG=>TTG	S=>L	0.88
	158	53	TCG=>TTG	S=>L	1
	179	60	TCA=>TTA	S=>L	0.75
	188	63	TCA=>TTA	S=>L	0.88
	197	66	CCA=>CTA	P=>L	0.88
	281	94	TCT=>TTT	S=>F	0.88
rpl16
	37	13	CAG=>TAG	Q=>X	1
	185	62	ACT=>ATT	T=>I	1
	488	163	TCG=>TTG	S=>L	0.75
nad4
	29	10	TCT=>TTT	S=>F	0.67
	74	25	ACT=>ATT	T=>I	0.89
	77	26	CCT=>CTT	P=>L	0.78
	107	36	CCG=>CTG	P=>L	1
	154	52	CCC=>TCC	P=>S	1
	158	53	CCT=>CTT	P=>L	1
	197	66	TCT=>TTT	S=>F	1
	362	121	ACA=>ATA	T=>I	0.89
	368	123	TCT=>TTT	S=>F	1
	376	126	CGT=>TGT	R=>C	0.78
	433	145	CTT=>TTT	L=>F	1
	436	146	CCC=>TTC	P=>F	0.89
	437	146	CCC=>TTC	P=>F	0.89
	577	193	CTC=>TTC	L=>F	0.67
	608	203	TCA=>TTA	S=>L	1
	659	220	TCT=>TTT	S=>F	1
	767	256	CCT=>CTT	P=>L	1
	836	279	TCC=>TTC	S=>F	1
	887	296	TCG=>TTG	S=>L	1
	977	326	CCG=>CTG	P=>L	0.78
	1010	337	CCG=>CTG	P=>L	1
	1016	339	TCA=>TTA	S=>L	1
	1109	370	TCA=>TTA	S=>L	1
	1129	377	CTC=>TTC	L=>F	1
	1132	378	CCT=>TCT	P=>S	1
	1148	383	TCT=>TTT	S=>F	0.89
	1151	384	TCC=>TTC	S=>F	1
	1172	391	TCA=>TTA	S=>L	1
	1307	436	GCG=>GTG	A=>V	1
	1355	452	CCA=>CTA	P=>L	1
	1373	458	TCC=>TTC	S=>F	0.78
	1405	469	CGG=>TGG	R=>W	1
	1417	473	CAC=>TAC	H=>Y	1
	1433	478	CCG=>CTG	P=>L	1
	1438	480	CGC=>TGC	R=>C	1
rps4
	38	13	TCA=>TTA	S=>L	0.5
	266	89	CCA=>CTA	P=>L	0.83
	278	93	TCG=>TTG	S=>L	0.67
	290	97	CCG=>CTG	P=>L	0.83
	335	112	CCG=>CTG	P=>L	1
	488	163	TCA=>TTA	S=>L	0.67
	491	164	CCA=>CTA	P=>L	0.83
	800	267	TCG=>TTG	S=>L	0.83
	811	271	CAT=>TAT	H=>Y	0.83
	821	274	CCA=>CTA	P=>L	0.67
	836	279	TCT=>TTT	S=>F	1
	887	296	CCA=>CTA	P=>L	0.83
	901	301	CGG=>TGG	R=>W	1
matR
	32	11	TCC=>TTC	S=>F	0.62
	193	65	CCA=>TCA	P=>S	0.75
	235	79	CCC=>TTC	P=>F	0.62
	236	79	CCC=>TTC	P=>F	0.62
	326	109	CCA=>CTA	P=>L	1
	1679	560	TCC=>TTC	S=>F	1
	1700	567	CCT=>CTT	P=>L	1
	1720	574	CGC=>TGC	R=>C	1
	1787	596	CCG=>CTG	P=>L	1
	1844	615	TCA=>TTA	S=>L	0.88
atp4
	50	17	TCT=>TTT	S=>F	0.57
	62	21	TCA=>TTA	S=>L	1
	109	37	CGT=>TGT	R=>C	0.71
	206	69	TCG=>TTG	S=>L	1
	217	73	CCC=>TTC	P=>F	0.57
	218	73	CCC=>TTC	P=>F	0.57
	239	80	CCT=>CTT	P=>L	1
	242	81	CCG=>CTG	P=>L	0.43
	386	129	TCA=>TTA	S=>L	1
	398	133	CCA=>CTA	P=>L	0.71
	407	136	ACT=>ATT	T=>I	0.86
	443	148	GCC=>GTC	A=>V	0.86
	481	161	CCC=>TCC	P=>S	0.57
cox2
	71	24	TCT=>TTT	S=>F	1
	161	54	TCA=>TTA	S=>L	0.95
nad3
	5	2	TCA=>TTA	S=>L	0.79
	44	15	CCG=>CTG	P=>L	1
	62	21	CCA=>CTA	P=>L	0.95
	80	27	CCA=>CTA	P=>L	1
	146	49	TCC=>TTC	S=>F	1
	208	70	CCT=>TTT	P=>F	0.95
	209	70	CCT=>TTT	P=>F	0.95
	215	72	CCG=>CTG	P=>L	1
	230	77	TCC=>TTC	S=>F	0.86
	266	89	CCG=>CTG	P=>L	1
	275	92	TCT=>TTT	S=>F	1
	317	106	TCT=>TTT	S=>F	0.95
	344	115	TCG=>TTG	S=>L	1
	349	117	CGG=>TGG	R=>W	1
rpl5
	35	12	TCA=>TTA	S=>L	0.78
	47	16	CCG=>CTG	P=>L	1
	59	20	CCG=>CTG	P=>L	0.89
	64	22	CAC=>TAC	H=>Y	1
	92	31	TCG=>TTG	S=>L	1
	161	54	CCG=>CTG	P=>L	0.44
	509	170	CCA=>CTA	P=>L	0.89
	512	171	CCG=>CTG	P=>L	1

## Sheet: Ipomoea_nil_PREP
GENE	CODON POSITION	AMINO ACID POSITION	CODON CONVERSION	AMINO ACID CONVERSION	SCORE
rps3
	29	10	GCA=>GTA	A=>V	1
	173	58	TCT=>TTT	S=>F	1
	311	104	CCA=>CTA	P=>L	0.71
	335	112	ACT=>ATT	T=>I	1
	689	230	CCC=>CTC	P=>L	1
	769	257	CCT=>TCT	P=>S	0.86
	941	314	GCC=>GTC	A=>V	1
	970	324	CCT=>TTT	P=>F	0.83
	971	324	CCT=>TTT	P=>F	0.83
	1006	336	CCC=>TCC	P=>S	1
	1016	339	TCA=>TTA	S=>L	1
	1195	399	CCA=>TCA	P=>S	1
	1525	509	CTC=>TTC	L=>F	1
	1552	518	CTC=>TTC	L=>F	1
	1610	537	TCA=>TTA	S=>L	1
	1676	559	TCG=>TTG	S=>L	0.29
	2158	720	CCG=>TCG	P=>S	1
	2161	721	CTC=>TTC	L=>F	1
	2168	723	CCG=>CTG	P=>L	0.86
	2242	748	CTT=>TTT	L=>F	1
	2464	822	CCA=>TCA	P=>S	0.57
rps19
	116	39	TCG=>TTG	S=>L	1
	137	46	TCC=>TTC	S=>F	0.33
	163	55	CCT=>TTT	P=>F	1
	164	55	CCT=>TTT	P=>F	1
mttB
	77	26	TCG=>TTG	S=>L	0.88
	115	39	CGG=>TGG	R=>W	0.88
	163	55	CCG=>TCG	P=>S	1
	179	60	TCT=>TTT	S=>F	0.88
	182	61	CCA=>CTA	P=>L	1
	196	66	CTT=>TTT	L=>F	0.88
	229	77	CGT=>TGT	R=>C	1
	239	80	TCA=>TTA	S=>L	0.75
	253	85	CCG=>TCG	P=>S	0.88
	275	92	CCA=>CTA	P=>L	0.5
	313	105	CAT=>TAT	H=>Y	1
	379	127	CTC=>TTC	L=>F	0.88
	382	128	CAT=>TAT	H=>Y	0.62
	395	132	TCT=>TTT	S=>F	0.75
	397	133	CGC=>TGC	R=>C	0.88
	425	142	CCT=>CTT	P=>L	0.38
	427	143	CCC=>TCC	P=>S	0.5
	430	144	CGG=>TGG	R=>W	0.62
	458	153	CCA=>CTA	P=>L	0.75
	488	163	TCG=>TTG	S=>L	0.57
	523	175	CAT=>TAT	H=>Y	0.88
	548	183	TCG=>TTG	S=>L	0.88
	556	186	CCA=>TCA	P=>S	1
	592	198	CGT=>TGT	R=>C	0.88
	599	200	TCA=>TTA	S=>L	0.62
	605	202	CCA=>CTA	P=>L	0.5
	629	210	TCC=>TTC	S=>F	0.75
	661	221	CCG=>TCG	P=>S	1
	718	240	CGT=>TGT	R=>C	0.62
	764	255	TCG=>TTG	S=>L	0.75
atp4
	50	17	TCT=>TTT	S=>F	0.57
	62	21	TCA=>TTA	S=>L	1
	109	37	CGT=>TGT	R=>C	0.71
	206	69	TCG=>TTG	S=>L	1
	217	73	CCC=>TTC	P=>F	0.57
	218	73	CCC=>TTC	P=>F	0.57
	239	80	CCT=>CTT	P=>L	1
	242	81	CCG=>CTG	P=>L	0.43
	386	129	TCA=>TTA	S=>L	1
	398	133	CCA=>CTA	P=>L	0.71
	407	136	ACT=>ATT	T=>I	0.86
	443	148	GCC=>GTC	A=>V	0.86
	481	161	CCC=>TCC	P=>S	0.57
nad4L
	5	2	CCT=>CTT	P=>L	0.88
	38	13	TCT=>TTT	S=>F	1
	44	15	TCA=>TTA	S=>L	1
	52	18	CGG=>TGG	R=>W	1
	83	28	CCT=>CTT	P=>L	1
	92	31	TCA=>TTA	S=>L	1
	97	33	CCA=>TCA	P=>S	1
	107	36	TCA=>TTA	S=>L	1
	128	43	TCG=>TTG	S=>L	0.88
	155	52	TCG=>TTG	S=>L	1
	176	59	TCA=>TTA	S=>L	0.75
	185	62	TCA=>TTA	S=>L	0.88
	194	65	CCA=>CTA	P=>L	0.88
	278	93	TCT=>TTT	S=>F	0.88
nad5
	155	52	CCG=>CTG	P=>L	1
	242	81	CCG=>CTG	P=>L	1
	358	120	CCT=>TTT	P=>F	1
	359	120	CCT=>TTT	P=>F	1
	374	125	CCA=>CTA	P=>L	0.9
	398	133	TCT=>TTT	S=>F	0.9
	506	169	CCT=>CTT	P=>L	1
	539	180	CCT=>CTT	P=>L	1
	548	183	TCG=>TTG	S=>L	0.4
	598	200	CGT=>TGT	R=>C	1
	629	210	TCT=>TTT	S=>F	0.9
	713	238	TCG=>TTG	S=>L	1
	725	242	TCA=>TTA	S=>L	1
	835	279	CCA=>TCA	P=>S	0.9
	1310	437	TCA=>TTA	S=>L	1
	1463	488	TCA=>TTA	S=>L	1
	1490	497	CCC=>CTC	P=>L	0.8
	1550	517	ACC=>ATC	T=>I	0.9
	1568	523	CCG=>CTG	P=>L	0.9
	1580	527	TCA=>TTA	S=>L	0.8
	1589	530	TCT=>TTT	S=>F	0.9
	1610	537	CCC=>CTC	P=>L	0.7
	3629	1210	TCA=>TTA	S=>L	1
	3650	1217	TCT=>TTT	S=>F	0.7
	3652	1218	CGT=>TGT	R=>C	0.7
	3692	1231	TCG=>TTG	S=>L	0.9
nad7
	38	13	TCG=>TTG	S=>L	0.75
	77	26	TCA=>TTA	S=>L	1
	83	28	TCA=>TTA	S=>L	1
	1112	371	TCT=>TTT	S=>F	1
	1121	374	TCA=>TTA	S=>L	0.88
	1324	442	CGT=>TGT	R=>C	0.25
	1396	466	CCT=>TTT	P=>F	1
	1397	466	CCT=>TTT	P=>F	1
	2030	677	CCG=>CTG	P=>L	1
	2396	799	ACT=>ATT	T=>I	1
	3281	1094	TCG=>TTG	S=>L	1
	3326	1109	TCA=>TTA	S=>L	0.88
	3683	1228	ACG=>ATG	T=>M	1
	3806	1269	CCA=>CTA	P=>L	0.88
	3872	1291	GCG=>GTG	A=>V	1
	4051	1351	CTC=>TTC	L=>F	0.88
ccmC
	76	26	CGG=>TGG	R=>W	0.78
	103	35	CAT=>TAT	H=>Y	1
	115	39	CGG=>TGG	R=>W	0.78
	133	45	CTT=>TTT	L=>F	0.67
	179	60	GCG=>GTG	A=>V	0.78
	184	62	CGG=>TGG	R=>W	1
	299	100	TCT=>TTT	S=>F	1
	331	111	CGG=>TGG	R=>W	1
	400	134	CTT=>TTT	L=>F	0.89
	421	141	CGT=>TGT	R=>C	0.78
	436	146	CCT=>TCT	P=>S	0.89
	446	149	CCG=>CTG	P=>L	0.78
	451	151	CCT=>TCT	P=>S	1
	458	153	TCA=>TTA	S=>L	0.78
	463	155	CGT=>TGT	R=>C	1
	467	156	GCT=>GTT	A=>V	0.78
	473	158	CCG=>CTG	P=>L	1
	497	166	TCT=>TTT	S=>F	1
	548	183	TCT=>TTT	S=>F	1
	568	190	CCT=>TCT	P=>S	1
	575	192	CCC=>CTC	P=>L	1
	605	202	TCC=>TTC	S=>F	1
	608	203	CCC=>CTC	P=>L	0.89
	614	205	TCA=>TTA	S=>L	0.78
	619	207	CGT=>TGT	R=>C	0.78
	650	217	CCT=>CTT	P=>L	0.78
	656	219	CCA=>CTA	P=>L	0.89
	673	225	CCT=>TCT	P=>S	0.78
rps13
	26	9	TCA=>TTA	S=>L	0.9
	56	19	TCA=>TTA	S=>L	0.9
	100	34	CGT=>TGT	R=>C	0.9
	287	96	TCG=>TTG	S=>L	1
nad5
atp1
	1039	347	CCC=>TCC	P=>S	1
	1490	497	CCA=>CTA	P=>L	0.9
rps4
	38	13	TCA=>TTA	S=>L	0.5
	266	89	CCA=>CTA	P=>L	0.83
	278	93	TCG=>TTG	S=>L	0.67
	290	97	CCG=>CTG	P=>L	0.83
	335	112	CCG=>CTG	P=>L	1
	488	163	TCA=>TTA	S=>L	0.67
	491	164	CCA=>CTA	P=>L	0.83
	800	267	TCG=>TTG	S=>L	0.83
	811	271	CAT=>TAT	H=>Y	0.83
	821	274	CCA=>CTA	P=>L	0.67
	836	279	TCT=>TTT	S=>F	1
	887	296	CCA=>CTA	P=>L	0.83
	901	301	CGG=>TGG	R=>W	1
atp6
	337	113	CCA=>TCA	P=>S	0.75
	382	128	CTT=>TTT	L=>F	0.25
	416	139	TCA=>TTA	S=>L	1
	467	156	CCG=>CTG	P=>L	1
	473	158	CCG=>CTG	P=>L	1
	524	175	TCC=>TTC	S=>F	1
	536	179	TCG=>TTG	S=>L	0.67
	554	185	TCG=>TTG	S=>L	1
	562	188	CGT=>TGT	R=>C	1
	569	190	CCC=>CTC	P=>L	1
	760	254	CCT=>TCT	P=>S	1
	763	255	CAT=>TAT	H=>Y	1
	785	262	TCA=>TTA	S=>L	1
	827	276	TCA=>TTA	S=>L	1
	956	319	TCA=>TTA	S=>L	1
	964	322	CAT=>TAT	H=>Y	1
	971	324	TCT=>TTT	S=>F	1
	980	327	TCA=>TTA	S=>L	1
	1007	336	ACA=>ATA	T=>I	0.92
	1018	340	CAA=>TAA	Q=>X	1
cox1
	11	4	CCG=>CTG	P=>L	0.67
	242	81	TCT=>TTT	S=>F	1
	254	85	TCT=>TTT	S=>F	1
	352	118	CCA=>TCA	P=>S	1
	443	148	TCA=>TTA	S=>L	1
	452	151	TCT=>TTT	S=>F	1
	551	184	TCA=>TTA	S=>L	1
	590	197	CCA=>CTA	P=>L	1
	668	223	TCT=>TTT	S=>F	1
	715	239	CGG=>TGG	R=>W	1
	806	269	ACT=>ATT	T=>I	1
	835	279	CCC=>TCC	P=>S	1
	911	304	ACC=>ATC	T=>I	1
	1031	344	ACT=>ATT	T=>I	1
	1298	433	GCT=>GTT	A=>V	0.33
	1319	440	GCT=>GTT	A=>V	1
	1337	446	CCT=>CTT	P=>L	0.89
	1739	580	TCA=>TTA	S=>L	1
	1871	624	ACG=>ATG	T=>M	1
	2200	734	CTT=>TTT	L=>F	1
	2348	783	GCT=>GTT	A=>V	0.89
ccmB
	28	10	CAT=>TAT	H=>Y	0.89
	43	15	CCC=>TCC	P=>S	0.67
	80	27	TCG=>TTG	S=>L	1
	128	43	TCA=>TTA	S=>L	1
	137	46	TCC=>TTC	S=>F	1
	149	50	CCG=>CTG	P=>L	1
	154	52	CGG=>TGG	R=>W	1
	160	54	CCT=>TCT	P=>S	0.67
	164	55	CCG=>CTG	P=>L	0.89
	172	58	CCT=>TCT	P=>S	0.89
	179	60	CCT=>CTT	P=>L	1
	193	65	CCT=>TTT	P=>F	0.89
	194	65	CCT=>TTT	P=>F	0.89
	286	96	CGG=>TGG	R=>W	1
	304	102	CGT=>TGT	R=>C	0.78
	313	105	CGT=>TGT	R=>C	0.89
	338	113	CCG=>CTG	P=>L	1
	367	123	CGG=>TGG	R=>W	0.78
	380	127	CCA=>CTA	P=>L	0.78
	424	142	CGT=>TGT	R=>C	0.89
	428	143	TCG=>TTG	S=>L	1
	467	156	TCG=>TTG	S=>L	0.89
	485	162	TCA=>TTA	S=>L	1
	494	165	TCA=>TTA	S=>L	1
	503	168	CCA=>CTA	P=>L	1
	512	171	TCT=>TTT	S=>F	1
	514	172	CGT=>TGT	R=>C	1
	551	184	TCA=>TTA	S=>L	1
	554	185	TCG=>TTG	S=>L	0.89
	566	189	TCC=>TTC	S=>F	0.78
	569	190	TCT=>TTT	S=>F	0.78
	572	191	CCG=>CTG	P=>L	1
	619	207	CAA=>TAA	Q=>X	0.78
cox2
	71	24	TCT=>TTT	S=>F	1
	161	54	TCA=>TTA	S=>L	0.95
	253	85	CGG=>TGG	R=>W	1
	278	93	CCG=>CTG	P=>L	1
	379	127	CGG=>TGG	R=>W	1
	1108	370	CCT=>TCT	P=>S	1
	1552	518	CTC=>TTC	L=>F	1
nad1
	215	72	TCC=>TTC	S=>F	0.9
	265	89	CGG=>TGG	R=>W	1
	308	103	CCG=>CTG	P=>L	1
	436	146	CCC=>TCC	P=>S	0.9
	5783	1928	TCG=>TTG	S=>L	0.9
	5789	1930	TCT=>TTT	S=>F	1
	5792	1931	CCA=>CTA	P=>L	1
	5804	1935	CCG=>CTG	P=>L	1
	5828	1943	TCC=>TTC	S=>F	0.9
	5872	1958	CTT=>TTT	L=>F	0.7
	5947	1983	CGG=>TGG	R=>W	1
	5977	1993	CGG=>TGG	R=>W	1
	5986	1996	CCT=>TCT	P=>S	0.6
rps1
	158	53	CCT=>CTT	P=>L	0.67
	482	161	TCA=>TTA	S=>L	0.67
sdh4
	155	52	CCA=>CTA	P=>L	0.88
	209	70	CCA=>CTA	P=>L	0.75
	265	89	CAT=>TAT	H=>Y	0.88
	359	120	TCT=>TTT	S=>F	0.5
cox3
	245	82	CCT=>CTT	P=>L	0.92
	298	100	CTT=>TTT	L=>F	1
	304	102	CGG=>TGG	R=>W	1
	311	104	TCT=>TTT	S=>F	0.92
	314	105	TCT=>TTT	S=>F	0.92
	419	140	CCC=>CTC	P=>L	1
	422	141	CCT=>CTT	P=>L	0.92
	512	171	TCA=>TTA	S=>L	0.75
	653	218	TCG=>TTG	S=>L	1
	754	252	CGG=>TGG	R=>W	0.92
	764	255	CCA=>CTA	P=>L	0.92
atp8
	47	16	TCA=>TTA	S=>L	1
	58	20	CTC=>TTC	L=>F	1
	77	26	CCC=>CTC	P=>L	0.38
	449	150	CCA=>CTA	P=>L	0.75
rps14
	47	16	GCG=>GTG	A=>V	0.6
	271	91	CCT=>TCT	P=>S	0.6
nad1
	178	60	CCG=>TCG	P=>S	0.9
	217	73	CCC=>TCC	P=>S	1
matR
	32	11	TCC=>TTC	S=>F	0.62
	193	65	CCA=>TCA	P=>S	0.75
	235	79	CCC=>TTC	P=>F	0.62
	236	79	CCC=>TTC	P=>F	0.62
	326	109	CCA=>CTA	P=>L	1
	1454	485	GCC=>GTC	A=>V	0.62
	1679	560	TCC=>TTC	S=>F	1
	1700	567	CCT=>CTT	P=>L	1
	1720	574	CGC=>TGC	R=>C	1
	1787	596	CCG=>CTG	P=>L	1
	1844	615	TCA=>TTA	S=>L	0.88
nad1
	14	5	TCT=>TTT	S=>F	0.9
nad4
	29	10	TCT=>TTT	S=>F	0.67
	74	25	ACT=>ATT	T=>I	0.89
	77	26	CCT=>CTT	P=>L	0.78
	107	36	CCG=>CTG	P=>L	1
	154	52	CCC=>TCC	P=>S	1
	158	53	CCT=>CTT	P=>L	1
	197	66	TCT=>TTT	S=>F	1
	362	121	ACA=>ATA	T=>I	0.89
	368	123	TCT=>TTT	S=>F	1
	376	126	CGT=>TGT	R=>C	0.78
	433	145	CTT=>TTT	L=>F	1
	436	146	CCC=>TTC	P=>F	0.89
	437	146	CCC=>TTC	P=>F	0.89
	1243	415	CAT=>TAT	H=>Y	1
	1250	417	CCT=>CTT	P=>L	1
	1253	418	CCG=>CTG	P=>L	0.78
	1484	495	CCA=>CTA	P=>L	1
	1520	507	GCG=>GTG	A=>V	0.89
	1625	542	GCC=>GTC	A=>V	1
	2083	695	CCT=>TCT	P=>S	1
	2096	699	TCA=>TTA	S=>L	0.89
	2131	711	CCG=>TCG	P=>S	1
	2324	775	TCG=>TTG	S=>L	1
	2350	784	CCT=>TCT	P=>S	1
	2359	787	CTC=>TTC	L=>F	1
	2465	822	GCG=>GTG	A=>V	0.89
	2480	827	ACT=>ATT	T=>I	0.33
	2665	889	CTT=>TTT	L=>F	1
	2918	973	TCA=>TTA	S=>L	0.78
	3053	1018	GCT=>GTT	A=>V	0.89
cob
	22	8	CTC=>TTC	L=>F	0.62
	298	100	CAC=>TAC	H=>Y	1
	325	109	CAT=>TAT	H=>Y	1
	568	190	CAT=>TAT	H=>Y	0.92
	680	227	TCT=>TTT	S=>F	1
	808	270	CCC=>TCC	P=>S	1
	884	295	TCG=>TTG	S=>L	0.23
	908	303	CCA=>CTA	P=>L	1
	982	328	CAC=>TAC	H=>Y	0.85
	1084	362	CCT=>TCT	P=>S	1
nad9
	92	31	TCT=>TTT	S=>F	0.75
	167	56	TCG=>TTG	S=>L	0.92
	298	100	CCG=>TCG	P=>S	0.83
	328	110	CGG=>TGG	R=>W	1
	368	123	TCC=>TTC	S=>F	1
	398	133	TCA=>TTA	S=>L	1
	439	147	CTT=>TTT	L=>F	1
ccmFn
	77	26	CCG=>CTG	P=>L	1
	137	46	CCT=>CTT	P=>L	1
	176	59	TCG=>TTG	S=>L	1
	181	61	CGT=>TGT	R=>C	1
	190	64	CCT=>TCT	P=>S	0.83
	287	96	TCA=>TTA	S=>L	1
	295	99	CGG=>TGG	R=>W	1
	322	108	CTT=>TTT	L=>F	0.83
	373	125	CAT=>TAT	H=>Y	0.67
	395	132	TCC=>TTC	S=>F	0.67
	404	135	TCG=>TTG	S=>L	0.67
	517	173	CGT=>TGT	R=>C	0.83
	589	197	CCT=>TTT	P=>F	0.5
	590	197	CCT=>TTT	P=>F	0.5
	737	246	TCT=>TTT	S=>F	0.67
	746	249	TCA=>TTA	S=>L	0.83
	806	269	TCA=>TTA	S=>L	1
	818	273	CCA=>CTA	P=>L	1
	833	278	TCA=>TTA	S=>L	1
	982	328	CGC=>TGC	R=>C	1
	1283	428	ACT=>ATT	T=>I	1
	1300	434	CGG=>TGG	R=>W	1
	1328	443	CCA=>CTA	P=>L	1
	1360	454	CGG=>TGG	R=>W	1
	1378	460	CGG=>TGG	R=>W	1
	1402	468	CTT=>TTT	L=>F	1
	1411	471	CGG=>TGG	R=>W	1
	1429	477	CGT=>TGT	R=>C	1
	1472	491	TCG=>TTG	S=>L	1
	1496	499	CCA=>CTA	P=>L	1
	1508	503	TCA=>TTA	S=>L	1
	1543	515	CCC=>TCC	P=>S	1
	1591	531	CGG=>TGG	R=>W	0.67
nad1
	206	69	TCA=>TTA	S=>L	1
	281	94	CCA=>CTA	P=>L	0.7
	440	147	GCG=>GTG	A=>V	1
	836	279	GCC=>GTC	A=>V	1
	935	312	ACT=>ATT	T=>I	1
	997	333	CTC=>TTC	L=>F	1
	1045	349	CTT=>TTT	L=>F	1
	1174	392	CCT=>TTT	P=>F	1
	1175	392	CCT=>TTT	P=>F	1
	1388	463	ACT=>ATT	T=>I	0.9
	1399	467	CTC=>TTC	L=>F	0.7
rps12
	104	35	CCG=>CTG	P=>L	1
	146	49	CCA=>CTA	P=>L	1
	196	66	CAC=>TAC	H=>Y	0.94
	269	90	TCG=>TTG	S=>L	0.94
	284	95	TCC=>TTC	S=>F	0.76
nad3
	5	2	TCA=>TTA	S=>L	0.79
	44	15	CCG=>CTG	P=>L	1
	62	21	CCA=>CTA	P=>L	0.95
	80	27	CCA=>CTA	P=>L	1
	146	49	TCC=>TTC	S=>F	1
	208	70	CCT=>TTT	P=>F	0.95
	209	70	CCT=>TTT	P=>F	0.95
	215	72	CCG=>CTG	P=>L	1
	230	77	TCC=>TTC	S=>F	0.86
	266	89	CCG=>CTG	P=>L	1
	275	92	TCT=>TTT	S=>F	1
	317	106	TCT=>TTT	S=>F	0.95
	344	115	TCG=>TTG	S=>L	1
	349	117	CGG=>TGG	R=>W	1
atp9
	53	18	TCA=>TTA	S=>L	1
	83	28	TCA=>TTA	S=>L	1
	115	39	CTT=>TTT	L=>F	1
	125	42	TCG=>TTG	S=>L	1
	215	72	TCG=>TTG	S=>L	1
	224	75	CCA=>CTA	P=>L	1
	245	82	TCA=>TTA	S=>L	1
	256	86	CGA=>TGA	R=>X	1
nad6
	7	3	CTT=>TTT	L=>F	1
	26	9	CCT=>CTT	P=>L	0.4
	88	30	CCC=>TTC	P=>F	0.7
	89	30	CCC=>TTC	P=>F	0.7
	95	32	CCA=>CTA	P=>L	1
	103	35	CGC=>TGC	R=>C	1
	161	54	CCA=>CTA	P=>L	1
	569	190	TCT=>TTT	S=>F	1
rps10
	2	1	ACG=>ATG	T=>M	1
	16	6	CGC=>TGC	R=>C	0.4
	238	80	CGG=>TGG	R=>W	0.6
	325	109	CCT=>TTT	P=>F	0.6
	326	109	CCT=>TTT	P=>F	0.6
	547	183	CGA=>TGA	R=>X	1

## Sheet: Capsicum_annum_PREP
GENE	CODON POSITION	AMINO ACID POSITION	CODON CONVERSION	AMINO ACID CONVERSION	SCORE
nad7
	38	13	TCG=>TTG	S=>L	0.75
	77	26	TCA=>TTA	S=>L	1
	83	28	TCA=>TTA	S=>L	1
	1103	368	TCT=>TTT	S=>F	1
	1112	371	TCA=>TTA	S=>L	0.88
	2593	865	CAT=>TAT	H=>Y	1
	2600	867	TCA=>TTA	S=>L	1
	2665	889	CGT=>TGT	R=>C	1
	2684	895	TCA=>TTA	S=>L	0.88
	2693	898	TCA=>TTA	S=>L	1
	2732	911	TCA=>TTA	S=>L	1
	2927	976	TCA=>TTA	S=>L	0.88
	3073	1025	CAT=>TAT	H=>Y	1
	3088	1030	CCT=>TTT	P=>F	1
	3089	1030	CCT=>TTT	P=>F	1
	3118	1040	CGC=>TGC	R=>C	1
	3295	1099	CAT=>TAT	H=>Y	1
	3640	1214	CAC=>TAC	H=>Y	1
	4412	1471	GCT=>GTT	A=>V	1
	4421	1474	ACA=>ATA	T=>I	1
rps13
	56	19	TCA=>TTA	S=>L	0.9
	100	34	CGT=>TGT	R=>C	0.9
	287	96	TCG=>TTG	S=>L	1
nad1
	215	72	TCC=>TTC	S=>F	0.9
	265	89	CGG=>TGG	R=>W	1
	308	103	CCG=>CTG	P=>L	1
	436	146	CCT=>TCT	P=>S	0.9
	493	165	CGT=>TGT	R=>C	1
	500	167	TCG=>TTG	S=>L	0.7
	536	179	TCC=>TTC	S=>F	1
	580	194	CGT=>TGT	R=>C	1
	635	212	TCA=>TTA	S=>L	1
	674	225	TCT=>TTT	S=>F	0.9
	683	228	TCT=>TTT	S=>F	1
	734	245	TCG=>TTG	S=>L	0.9
	740	247	TCT=>TTT	S=>F	1
	743	248	CCA=>CTA	P=>L	1
	755	252	CCG=>CTG	P=>L	1
	779	260	TCC=>TTC	S=>F	0.9
	823	275	CTT=>TTT	L=>F	0.7
	898	300	CGG=>TGG	R=>W	1
	928	310	CGG=>TGG	R=>W	1
	937	313	CCC=>TCC	P=>S	0.6
nad4L
	8	3	CCT=>CTT	P=>L	0.88
	41	14	TCT=>TTT	S=>F	1
	47	16	TCA=>TTA	S=>L	1
	55	19	CGG=>TGG	R=>W	1
	86	29	CCT=>CTT	P=>L	1
	95	32	TCA=>TTA	S=>L	1
	100	34	CCA=>TCA	P=>S	1
	110	37	TCA=>TTA	S=>L	1
	131	44	TCG=>TTG	S=>L	0.88
	158	53	TCG=>TTG	S=>L	1
	179	60	TCA=>TTA	S=>L	0.75
	188	63	TCA=>TTA	S=>L	0.88
	197	66	CCA=>CTA	P=>L	0.88
	281	94	TCT=>TTT	S=>F	0.88
nad5
	155	52	CCG=>CTG	P=>L	1
	242	81	CCG=>CTG	P=>L	1
	358	120	CCT=>TTT	P=>F	1
	359	120	CCT=>TTT	P=>F	1
	374	125	CCA=>CTA	P=>L	0.9
	398	133	TCT=>TTT	S=>F	0.9
	539	180	CCT=>CTT	P=>L	1
	598	200	CGT=>TGT	R=>C	1
	629	210	TCT=>TTT	S=>F	0.9
	713	238	TCG=>TTG	S=>L	1
	725	242	TCA=>TTA	S=>L	1
	835	279	CCA=>TCA	P=>S	0.9
	1310	437	TCA=>TTA	S=>L	1
	1463	488	TCA=>TTA	S=>L	1
	1490	497	CCC=>CTC	P=>L	0.8
	1550	517	ACC=>ATC	T=>I	0.9
	1568	523	CCG=>CTG	P=>L	0.9
	1580	527	TCA=>TTA	S=>L	0.8
	1610	537	CCC=>CTC	P=>L	0.7
	1895	632	TCA=>TTA	S=>L	1
	1916	639	TCT=>TTT	S=>F	0.7
	1918	640	CGT=>TGT	R=>C	0.7
	1958	653	TCG=>TTG	S=>L	0.9
rps4
	38	13	TCA=>TTA	S=>L	0.5
	164	55	TCA=>TTA	S=>L	1
	266	89	CCA=>CTA	P=>L	0.83
	278	93	TCG=>TTG	S=>L	0.67
	290	97	CCG=>CTG	P=>L	0.83
	335	112	CCG=>CTG	P=>L	1
	482	161	TCA=>TTA	S=>L	1
	905	302	TCG=>TTG	S=>L	0.83
	916	306	CAT=>TAT	H=>Y	0.83
	926	309	CCA=>CTA	P=>L	0.67
	941	314	TCT=>TTT	S=>F	1
	992	331	CCA=>CTA	P=>L	0.83
	1006	336	CGG=>TGG	R=>W	1
ccmC
	76	26	CGG=>TGG	R=>W	0.78
	103	35	CAT=>TAT	H=>Y	1
	115	39	CGG=>TGG	R=>W	0.78
	133	45	CTT=>TTT	L=>F	0.67
	161	54	CCG=>CTG	P=>L	0.78
	179	60	GCG=>GTG	A=>V	0.78
	184	62	CGG=>TGG	R=>W	1
	281	94	ACA=>ATA	T=>I	0.56
	299	100	TCT=>TTT	S=>F	1
	331	111	CGG=>TGG	R=>W	1
	400	134	CTT=>TTT	L=>F	0.89
	421	141	CGT=>TGT	R=>C	0.78
	446	149	CCG=>CTG	P=>L	0.78
	451	151	CCT=>TCT	P=>S	1
	458	153	TCA=>TTA	S=>L	0.78
	463	155	CGT=>TGT	R=>C	1
	467	156	GCT=>GTT	A=>V	0.78
	473	158	CCG=>CTG	P=>L	1
	497	166	TCT=>TTT	S=>F	1
	548	183	TCT=>TTT	S=>F	1
	568	190	CCT=>TCT	P=>S	1
	575	192	CCC=>CTC	P=>L	1
	605	202	TCC=>TTC	S=>F	1
	608	203	CCC=>CTC	P=>L	0.89
	614	205	TCA=>TTA	S=>L	0.78
	619	207	CGT=>TGT	R=>C	0.78
	650	217	CCT=>CTT	P=>L	0.78
	656	219	CCA=>CTA	P=>L	0.89
	673	225	CCT=>TCT	P=>S	0.78
cox1
	11	4	CCG=>CTG	P=>L	0.67
	242	81	TCT=>TTT	S=>F	1
	254	85	TCT=>TTT	S=>F	1
	452	151	TCT=>TTT	S=>F	1
	551	184	TCA=>TTA	S=>L	1
	590	197	CCA=>CTA	P=>L	1
	668	223	TCT=>TTT	S=>F	1
	746	249	CCC=>CTC	P=>L	1
	761	254	TCC=>TTC	S=>F	1
	1186	396	CAC=>TAC	H=>Y	1
	1405	469	CGT=>TGT	R=>C	0.78
	1433	478	TCA=>TTA	S=>L	1
	1489	497	CCA=>TCA	P=>S	1
	1499	500	CCG=>CTG	P=>L	1
nad4
	29	10	TCT=>TTT	S=>F	0.67
	74	25	ACT=>ATT	T=>I	0.89
	77	26	CCT=>CTT	P=>L	0.78
	107	36	CCG=>CTG	P=>L	1
	154	52	CCC=>TCC	P=>S	1
	158	53	CCT=>CTT	P=>L	1
	166	56	CGG=>TGG	R=>W	1
	197	66	TCT=>TTT	S=>F	1
	362	121	ACA=>ATA	T=>I	0.89
	376	126	CGT=>TGT	R=>C	0.78
	433	145	CTT=>TTT	L=>F	1
	436	146	CCC=>TTC	P=>F	0.89
	437	146	CCC=>TTC	P=>F	0.89
	1844	615	CCG=>CTG	P=>L	0.56
	2564	855	GCG=>GTG	A=>V	1
	5513	1838	TCG=>TTG	S=>L	0.78
	5546	1849	CCG=>CTG	P=>L	1
	5552	1851	TCA=>TTA	S=>L	1
	5645	1882	TCA=>TTA	S=>L	1
	5665	1889	CTC=>TTC	L=>F	1
	5684	1895	TCT=>TTT	S=>F	0.89
	5687	1896	TCC=>TTC	S=>F	1
	5708	1903	TCA=>TTA	S=>L	1
	5843	1948	GCG=>GTG	A=>V	1
	5891	1964	CCA=>CTA	P=>L	1
	5909	1970	TCC=>TTC	S=>F	0.78
	6046	2016	CAT=>TAT	H=>Y	1
matR
	32	11	TCC=>TTC	S=>F	0.62
	193	65	CCA=>TCA	P=>S	0.75
	235	79	CCC=>TTC	P=>F	0.62
	236	79	CCC=>TTC	P=>F	0.62
	326	109	CCA=>CTA	P=>L	1
	797	266	CCG=>CTG	P=>L	0.75
	1366	456	CCA=>TCA	P=>S	0.75
	1454	485	GCC=>GTC	A=>V	0.62
	1457	486	CCG=>CTG	P=>L	0.25
	1679	560	TCC=>TTC	S=>F	1
	1700	567	CCT=>CTT	P=>L	1
	1756	586	CAC=>TAC	H=>Y	1
	1787	596	CCG=>CTG	P=>L	1
	1844	615	TCA=>TTA	S=>L	0.88
nad2
	26	9	TCC=>TTC	S=>F	0.89
	262	88	CTT=>TTT	L=>F	0.56
	308	103	TCT=>TTT	S=>F	0.67
	341	114	TCC=>TTC	S=>F	0.67
	356	119	CCA=>CTA	P=>L	1
	361	121	CCT=>TCT	P=>S	1
	367	123	CGC=>TGC	R=>C	1
	401	134	TCA=>TTA	S=>L	1
	428	143	CCT=>CTT	P=>L	1
	497	166	TCG=>TTG	S=>L	1
	523	175	CCC=>TCC	P=>S	1
	677	226	TCC=>TTC	S=>F	1
	788	263	TCT=>TTT	S=>F	0.67
	800	267	TCA=>TTA	S=>L	1
	809	270	TCT=>TTT	S=>F	1
	928	310	CAT=>TAT	H=>Y	1
	958	320	CGT=>TGT	R=>C	0.78
	962	321	ACT=>ATT	T=>I	1
	1028	343	TCA=>TTA	S=>L	0.78
	1247	416	CCA=>CTA	P=>L	0.67
	1276	426	CGT=>TGT	R=>C	1
	1298	433	GCG=>GTG	A=>V	1
	1400	467	TCA=>TTA	S=>L	0.67
	1409	470	CCA=>CTA	P=>L	1
	1457	486	TCA=>TTA	S=>L	1
sdh3
	74	25	TCC=>TTC	S=>F	1
	191	64	TCA=>TTA	S=>L	0.43
	325	109	CAA=>TAA	Q=>X	0.25
atp9
	20	7	TCA=>TTA	S=>L	1
	50	17	TCA=>TTA	S=>L	1
	82	28	CTT=>TTT	L=>F	1
	92	31	TCG=>TTG	S=>L	1
	182	61	TCG=>TTG	S=>L	1
	191	64	CCA=>CTA	P=>L	1
	212	71	TCA=>TTA	S=>L	1
	223	75	CAA=>TAA	Q=>X	1
atp1
	7	3	CTT=>TTT	L=>F	0.5
	1039	347	CCC=>TCC	P=>S	1
	1178	393	TCA=>TTA	S=>L	0.9
	1216	406	CTT=>TTT	L=>F	1
	1292	431	CCG=>CTG	P=>L	0.8
	1415	472	CCA=>CTA	P=>L	1
	1490	497	CCA=>CTA	P=>L	0.9
cob
	22	8	CTC=>TTC	L=>F	0.62
	298	100	CAC=>TAC	H=>Y	1
	325	109	CAT=>TAT	H=>Y	1
	358	120	CGG=>TGG	R=>W	1
	568	190	CAT=>TAT	H=>Y	0.92
	680	227	TCT=>TTT	S=>F	1
	853	285	CAT=>TAT	H=>Y	1
	884	295	TCG=>TTG	S=>L	0.23
	908	303	CCA=>CTA	P=>L	1
	982	328	CAC=>TAC	H=>Y	0.85
	1084	362	CCT=>TCT	P=>S	1
atp6
	491	164	ACG=>ATG	T=>M	0.25
	574	192	CCA=>TCA	P=>S	0.75
	653	218	TCA=>TTA	S=>L	1
	710	237	CCG=>CTG	P=>L	1
	761	254	TCC=>TTC	S=>F	1
	766	256	CGC=>TGC	R=>C	0.75
	773	258	TCG=>TTG	S=>L	0.67
	791	264	TCG=>TTG	S=>L	1
	806	269	CCC=>CTC	P=>L	1
	997	333	CCT=>TCT	P=>S	1
	1022	341	TCA=>TTA	S=>L	1
	1064	355	TCA=>TTA	S=>L	1
	1193	398	TCA=>TTA	S=>L	1
	1201	401	CAT=>TAT	H=>Y	1
	1208	403	TCT=>TTT	S=>F	1
	1255	419	CAA=>TAA	Q=>X	1
rps10
	2	1	ACG=>ATG	T=>M	1
	238	80	CGG=>TGG	R=>W	0.6
	383	128	GCA=>GTA	A=>V	0.2
sdh4
	155	52	CCA=>CTA	P=>L	0.88
	203	68	CCA=>CTA	P=>L	0.75
	259	87	CAT=>TAT	H=>Y	0.88
	353	118	TCT=>TTT	S=>F	0.5
cox3
	245	82	CCT=>CTT	P=>L	0.92
	298	100	CTT=>TTT	L=>F	1
	304	102	CGG=>TGG	R=>W	1
	311	104	TCT=>TTT	S=>F	0.92
	314	105	TCT=>TTT	S=>F	0.92
	419	140	CCC=>CTC	P=>L	1
	512	171	TCA=>TTA	S=>L	0.75
	653	218	TCG=>TTG	S=>L	1
	754	252	CGG=>TGG	R=>W	0.92
rps12
	104	35	CCG=>CTG	P=>L	1
	146	49	CCA=>CTA	P=>L	1
	196	66	CAC=>TAC	H=>Y	0.94
	269	90	TCG=>TTG	S=>L	0.94
nad3
	5	2	TCA=>TTA	S=>L	0.79
	44	15	CCG=>CTG	P=>L	1
	62	21	CCA=>CTA	P=>L	0.95
	146	49	TCC=>TTC	S=>F	1
	208	70	CCT=>TTT	P=>F	0.95
	209	70	CCT=>TTT	P=>F	0.95
	215	72	CCG=>CTG	P=>L	1
	230	77	TCC=>TTC	S=>F	0.86
	247	83	CCT=>TCT	P=>S	1
	251	84	CCC=>CTC	P=>L	0.91
	266	89	CCA=>CTA	P=>L	1
	275	92	TCT=>TTT	S=>F	1
	317	106	TCT=>TTT	S=>F	0.95
	344	115	TCG=>TTG	S=>L	1
	349	117	CGG=>TGG	R=>W	1
ccmFc
	38	13	TCC=>TTC	S=>F	0.83
	50	17	CCT=>CTT	P=>L	1
	52	18	CGT=>TGT	R=>C	1
	103	35	CCC=>TCC	P=>S	1
	122	41	TCC=>TTC	S=>F	1
	146	49	CCT=>CTT	P=>L	1
	151	51	CCT=>TCT	P=>S	0.83
	155	52	TCA=>TTA	S=>L	1
	160	54	CCT=>TCT	P=>S	0.67
	310	104	CGT=>TGT	R=>C	0.5
	391	131	CGT=>TGT	R=>C	1
	406	136	CGT=>TGT	R=>C	0.83
	620	207	GCG=>GTG	A=>V	1
	704	235	GCT=>GTT	A=>V	0.83
	2105	702	TCG=>TTG	S=>L	1
	2179	727	CGG=>TGG	R=>W	1
ccmB
	28	10	CAT=>TAT	H=>Y	0.89
	43	15	CCC=>TCC	P=>S	0.67
	80	27	TCG=>TTG	S=>L	1
	128	43	TCA=>TTA	S=>L	1
	137	46	TCC=>TTC	S=>F	1
	149	50	CCG=>CTG	P=>L	1
	154	52	CGG=>TGG	R=>W	1
	160	54	CCT=>TCT	P=>S	0.67
	164	55	CCG=>CTG	P=>L	0.89
	172	58	CCT=>TCT	P=>S	0.89
	179	60	CCT=>CTT	P=>L	1
	193	65	CCT=>TTT	P=>F	0.89
	194	65	CCT=>TTT	P=>F	0.89
	286	96	CGG=>TGG	R=>W	1
	304	102	CGT=>TGT	R=>C	0.78
	313	105	CGT=>TGT	R=>C	0.89
	338	113	CCG=>CTG	P=>L	1
	367	123	CGG=>TGG	R=>W	0.78
	380	127	CCA=>CTA	P=>L	0.78
	424	142	CGT=>TGT	R=>C	0.89
	428	143	TCG=>TTG	S=>L	1
	467	156	TCG=>TTG	S=>L	0.89
	476	159	CCA=>CTA	P=>L	0.89
	485	162	TCA=>TTA	S=>L	1
	494	165	TCA=>TTA	S=>L	1
	503	168	CCA=>CTA	P=>L	1
	512	171	TCT=>TTT	S=>F	1
	514	172	CGT=>TGT	R=>C	1
	551	184	TCA=>TTA	S=>L	1
	554	185	TCG=>TTG	S=>L	0.89
	566	189	TCC=>TTC	S=>F	0.78
	569	190	TCT=>TTT	S=>F	0.78
	572	191	CCG=>CTG	P=>L	1
	596	199	TCG=>TTG	S=>L	0.89
	611	204	TCA=>TTA	S=>L	0.89
nad9
	92	31	TCT=>TTT	S=>F	0.75
	167	56	TCG=>TTG	S=>L	0.92
	298	100	CCG=>TCG	P=>S	0.83
	328	110	CGG=>TGG	R=>W	1
	368	123	TCC=>TTC	S=>F	1
	398	133	TCA=>TTA	S=>L	1
	439	147	CTT=>TTT	L=>F	1
nad6
	7	3	CTT=>TTT	L=>F	1
	26	9	CCT=>CTT	P=>L	0.4
	88	30	CTC=>TTC	L=>F	0.7
	95	32	CCA=>CTA	P=>L	1
	103	35	CGC=>TGC	R=>C	1
	161	54	CCA=>CTA	P=>L	1
	191	64	TCA=>TTA	S=>L	1
	569	190	TCT=>TTT	S=>F	1
	611	204	ACA=>ATA	T=>I	0.71
rps19
	116	39	TCG=>TTG	S=>L	1
	137	46	TCC=>TTC	S=>F	0.33
	163	55	CCT=>TTT	P=>F	1
	164	55	CCT=>TTT	P=>F	1
rps3
	173	58	TCT=>TTT	S=>F	1
	311	104	CCA=>CTA	P=>L	0.71
	614	205	GCT=>GTT	A=>V	0.71
	1130	377	GCG=>GTG	A=>V	0.71
	1286	429	TCA=>TTA	S=>L	0.83
	1295	432	TCT=>TTT	S=>F	0.83
	1340	447	CCA=>CTA	P=>L	0.86
	1346	449	CCG=>CTG	P=>L	0.2
	1436	479	ACG=>ATG	T=>M	0.57
	1625	542	ACG=>ATG	T=>M	1
	1706	569	TCC=>TTC	S=>F	1
	1717	573	CCC=>TCC	P=>S	0.57
	1793	598	TCA=>TTA	S=>L	0.29
	1835	612	ACC=>ATC	T=>I	0.86
	1837	613	CCG=>TCG	P=>S	1
	1850	617	TCA=>TTA	S=>L	1
	1906	636	CAC=>TAC	H=>Y	0.86
	1997	666	CCA=>CTA	P=>L	0.86
	2045	682	TCG=>TTG	S=>L	1
	2066	689	CCA=>CTA	P=>L	1
	2386	796	CCT=>TCT	P=>S	1
	2428	810	CTT=>TTT	L=>F	1
	2689	897	CAG=>TAG	Q=>X	0.29
cox2
	71	24	TCT=>TTT	S=>F	1
	107	36	ACA=>ATA	T=>I	0.89
	161	54	TCA=>TTA	S=>L	0.95
	253	85	CGG=>TGG	R=>W	1
	278	93	CCT=>CTT	P=>L	1
	379	127	CGG=>TGG	R=>W	1
	875	292	GCT=>GTT	A=>V	0.84
	1007	336	TCA=>TTA	S=>L	1
	1331	444	ACA=>ATA	T=>I	0.95

## Sheet: Solanum_lycopersicum_PREP
GENE	CODON POSITION	AMINO ACID POSITION	CODON CONVERSION	AMINO ACID CONVERSION	SCORE
rps3
	173	58	TCT=>TTT	S=>F	1
	311	104	CCA=>CTA	P=>L	0.71
	608	203	GCT=>GTT	A=>V	0.71
	1124	375	GCG=>GTG	A=>V	0.71
	1280	427	TCA=>TTA	S=>L	0.83
	1289	430	TCT=>TTT	S=>F	0.83
	1334	445	CCA=>CTA	P=>L	0.86
	1340	447	CCG=>CTG	P=>L	0.2
	1430	477	ACG=>ATG	T=>M	0.57
	1619	540	ACG=>ATG	T=>M	1
	1700	567	TCC=>TTC	S=>F	1
	1711	571	CCC=>TCC	P=>S	0.57
	1787	596	TCA=>TTA	S=>L	0.29
	1829	610	ACC=>ATC	T=>I	0.86
	1831	611	CCG=>TCG	P=>S	1
	1844	615	TCA=>TTA	S=>L	1
	1900	634	CAC=>TAC	H=>Y	0.86
	1991	664	CCA=>CTA	P=>L	0.86
	2189	730	ACC=>ATC	T=>I	1
	2386	796	CCT=>TCT	P=>S	1
	2428	810	CTT=>TTT	L=>F	1
	2689	897	CAG=>TAG	Q=>X	0.29
rps19
	116	39	TCG=>TTG	S=>L	1
	137	46	TCC=>TTC	S=>F	0.33
	163	55	CCT=>TTT	P=>F	1
	164	55	CCT=>TTT	P=>F	1
nad3
	5	2	TCA=>TTA	S=>L	0.79
	44	15	CCG=>CTG	P=>L	1
	62	21	CCA=>CTA	P=>L	0.95
	146	49	TCC=>TTC	S=>F	1
	208	70	CCT=>TTT	P=>F	0.95
	209	70	CCT=>TTT	P=>F	0.95
	215	72	CCG=>CTG	P=>L	1
	230	77	TCC=>TTC	S=>F	0.86
	247	83	CCT=>TCT	P=>S	1
	251	84	CCC=>CTC	P=>L	0.91
	266	89	CCA=>CTA	P=>L	1
	275	92	TCT=>TTT	S=>F	1
	317	106	TCT=>TTT	S=>F	0.95
	344	115	TCG=>TTG	S=>L	1
	349	117	CGG=>TGG	R=>W	1
rps12
	104	35	CCG=>CTG	P=>L	1
	146	49	CCA=>CTA	P=>L	1
	196	66	CAC=>TAC	H=>Y	0.94
	269	90	TCG=>TTG	S=>L	0.94
rps14
	47	16	GCG=>GTG	A=>V	0.6
	148	50	CCA=>TCA	P=>S	0.6
	211	71	CTC=>TTC	L=>F	0.6
	313	105	CAC=>TAC	H=>Y	0.2
	320	107	ACC=>ATC	T=>I	1
atp4
	59	20	TCT=>TTT	S=>F	0.57
	71	24	TCA=>TTA	S=>L	1
	89	30	TCA=>TTA	S=>L	1
	215	72	TCG=>TTG	S=>L	1
	226	76	CCC=>TTC	P=>F	0.57
	227	76	CCC=>TTC	P=>F	0.57
	248	83	CCT=>CTT	P=>L	1
	251	84	CCG=>CTG	P=>L	0.43
	395	132	TCA=>TTA	S=>L	1
	407	136	CCA=>CTA	P=>L	0.71
	416	139	ACT=>ATT	T=>I	0.86
	452	151	GCC=>GTC	A=>V	0.86
	490	164	CCC=>TCC	P=>S	0.57
nad4L
	8	3	CCT=>CTT	P=>L	0.88
	41	14	TCT=>TTT	S=>F	1
	47	16	TCA=>TTA	S=>L	1
	55	19	CGG=>TGG	R=>W	1
	86	29	CCT=>CTT	P=>L	1
	95	32	TCA=>TTA	S=>L	1
	100	34	CCA=>TCA	P=>S	1
	110	37	TCA=>TTA	S=>L	1
	131	44	TCG=>TTG	S=>L	0.88
	158	53	TCG=>TTG	S=>L	1
	179	60	TCA=>TTA	S=>L	0.75
	188	63	TCA=>TTA	S=>L	0.88
	197	66	CCA=>CTA	P=>L	0.88
	281	94	TCT=>TTT	S=>F	0.88
rps1
	479	160	TCA=>TTA	S=>L	0.67
atp8
	47	16	TCA=>TTA	S=>L	1
	58	20	CTC=>TTC	L=>F	1
	77	26	CCT=>CTT	P=>L	0.38
	385	129	CAT=>TAT	H=>Y	0.75
	443	148	CCA=>CTA	P=>L	0.75
cox3
	245	82	CCT=>CTT	P=>L	0.92
	298	100	CTT=>TTT	L=>F	1
	304	102	CGG=>TGG	R=>W	1
	311	104	TCT=>TTT	S=>F	0.92
	314	105	TCT=>TTT	S=>F	0.92
	419	140	CCC=>CTC	P=>L	1
	512	171	TCA=>TTA	S=>L	0.75
	653	218	TCG=>TTG	S=>L	1
	754	252	CGG=>TGG	R=>W	0.92
sdh4
	155	52	CCA=>CTA	P=>L	0.88
	203	68	CCA=>CTA	P=>L	0.75
	259	87	CAT=>TAT	H=>Y	0.88
	353	118	TCT=>TTT	S=>F	0.5
cob
	22	8	CTC=>TTC	L=>F	0.62
	298	100	CAC=>TAC	H=>Y	1
	325	109	CAT=>TAT	H=>Y	1
	358	120	CGG=>TGG	R=>W	1
	568	190	CAT=>TAT	H=>Y	0.92
	680	227	TCT=>TTT	S=>F	1
	853	285	CAT=>TAT	H=>Y	1
	884	295	TCG=>TTG	S=>L	0.23
	908	303	CCA=>CTA	P=>L	1
	982	328	CAC=>TAC	H=>Y	0.85
	1084	362	CCT=>TCT	P=>S	1
ccmFc
	38	13	TCC=>TTC	S=>F	0.83
	50	17	CCT=>CTT	P=>L	1
	52	18	CGT=>TGT	R=>C	1
	103	35	CCC=>TCC	P=>S	1
	122	41	TCC=>TTC	S=>F	1
	146	49	CCT=>CTT	P=>L	1
	151	51	CCT=>TCT	P=>S	0.83
	155	52	TCA=>TTA	S=>L	1
	160	54	CCT=>TCT	P=>S	0.67
	310	104	CGT=>TGT	R=>C	0.5
	391	131	CGT=>TGT	R=>C	1
	406	136	CGT=>TGT	R=>C	0.83
	620	207	GCG=>GTG	A=>V	1
	704	235	GCT=>GTT	A=>V	0.83
	1570	524	CCG=>TCG	P=>S	0.33
	2045	682	TCG=>TTG	S=>L	1
ccmC
	14	5	TCA=>TTA	S=>L	1
	115	39	CGG=>TGG	R=>W	0.78
	133	45	CTT=>TTT	L=>F	0.67
	161	54	CCG=>CTG	P=>L	0.78
	179	60	GCA=>GTA	A=>V	0.78
	184	62	CGG=>TGG	R=>W	1
	281	94	ACA=>ATA	T=>I	0.56
	299	100	TCT=>TTT	S=>F	1
	331	111	CGG=>TGG	R=>W	1
	400	134	CTT=>TTT	L=>F	0.89
	421	141	CGT=>TGT	R=>C	0.78
	446	149	CCG=>CTG	P=>L	0.78
	451	151	CCT=>TCT	P=>S	1
	458	153	TCA=>TTA	S=>L	0.78
	463	155	CGT=>TGT	R=>C	1
	467	156	GCT=>GTT	A=>V	0.78
	473	158	CCG=>CTG	P=>L	1
	497	166	TCT=>TTT	S=>F	1
	548	183	TCC=>TTC	S=>F	1
	568	190	CCT=>TCT	P=>S	1
	575	192	CCC=>CTC	P=>L	1
	605	202	TCC=>TTC	S=>F	1
	608	203	CCC=>CTC	P=>L	0.89
	614	205	TCA=>TTA	S=>L	0.78
	619	207	CGT=>TGT	R=>C	0.78
	650	217	CCT=>CTT	P=>L	0.78
	656	219	CCA=>CTA	P=>L	0.89
	673	225	CCT=>TCT	P=>S	0.78
	737	246	CCA=>CTA	P=>L	0.25
rps3
	173	58	TCT=>TTT	S=>F	1
	311	104	CCA=>CTA	P=>L	0.71
	608	203	GCT=>GTT	A=>V	0.71
	1124	375	GCG=>GTG	A=>V	0.71
	1280	427	TCA=>TTA	S=>L	0.83
	1289	430	TCT=>TTT	S=>F	0.83
	1334	445	CCA=>CTA	P=>L	0.86
	1340	447	CCG=>CTG	P=>L	0.2
	1430	477	ACG=>ATG	T=>M	0.57
	1619	540	ACG=>ATG	T=>M	1
	1700	567	TCC=>TTC	S=>F	1
	1711	571	CCC=>TCC	P=>S	0.57
	1787	596	TCA=>TTA	S=>L	0.29
	1829	610	ACC=>ATC	T=>I	0.86
	1831	611	CCG=>TCG	P=>S	1
	1844	615	TCA=>TTA	S=>L	1
	1900	634	CAC=>TAC	H=>Y	0.86
	1991	664	CCA=>CTA	P=>L	0.86
	2189	730	ACC=>ATC	T=>I	1
	2386	796	CCT=>TCT	P=>S	1
	2428	810	CTT=>TTT	L=>F	1
	2689	897	CAG=>TAG	Q=>X	0.29
rps19
	116	39	TCG=>TTG	S=>L	1
	137	46	TCC=>TTC	S=>F	0.33
	163	55	CCT=>TTT	P=>F	1
	164	55	CCT=>TTT	P=>F	1
mttB
	77	26	CCG=>CTG	P=>L	0.88
	115	39	CGG=>TGG	R=>W	0.88
	151	51	CGT=>TGT	R=>C	0.88
	163	55	CCG=>TCG	P=>S	1
	179	60	TCT=>TTT	S=>F	0.88
	182	61	CCA=>CTA	P=>L	1
	229	77	CGT=>TGT	R=>C	1
	239	80	TCA=>TTA	S=>L	0.75
	253	85	CCG=>TCG	P=>S	0.88
	275	92	CCA=>CTA	P=>L	0.5
	313	105	CAT=>TAT	H=>Y	1
	379	127	CTC=>TTC	L=>F	0.88
	382	128	CAT=>TAT	H=>Y	0.62
	395	132	TCT=>TTT	S=>F	0.75
	397	133	CGC=>TGC	R=>C	0.88
	404	135	TCC=>TTC	S=>F	0.5
	425	142	CCT=>CTT	P=>L	0.38
	427	143	CCC=>TCC	P=>S	0.5
	430	144	CGG=>TGG	R=>W	0.62
	458	153	CCA=>CTA	P=>L	0.75
	488	163	TCG=>TTG	S=>L	0.57
	523	175	CAT=>TAT	H=>Y	0.88
	548	183	TCG=>TTG	S=>L	0.88
	556	186	CCA=>TCA	P=>S	1
	592	198	CGT=>TGT	R=>C	0.88
	599	200	CCA=>CTA	P=>L	0.62
	605	202	CCA=>CTA	P=>L	0.5
	629	210	TCC=>TTC	S=>F	0.75
	661	221	CCG=>TCG	P=>S	1
	764	255	TCG=>TTG	S=>L	0.75
atp1
	7	3	CTT=>TTT	L=>F	0.5
	1039	347	CCC=>TCC	P=>S	1
	1178	393	TCA=>TTA	S=>L	0.9
	1216	406	CTT=>TTT	L=>F	1
	1292	431	CCG=>CTG	P=>L	0.8
	1415	472	CCA=>CTA	P=>L	1
	1490	497	CCA=>CTA	P=>L	0.9
ccmB
	28	10	CAT=>TAT	H=>Y	0.89
	43	15	CCC=>TCC	P=>S	0.67
	80	27	TCG=>TTG	S=>L	1
	128	43	TCA=>TTA	S=>L	1
	137	46	TCC=>TTC	S=>F	1
	149	50	CCG=>CTG	P=>L	1
	154	52	CGG=>TGG	R=>W	1
	160	54	CCT=>TCT	P=>S	0.67
	164	55	CCG=>CTG	P=>L	0.89
	172	58	CCT=>TCT	P=>S	0.89
	179	60	CCT=>CTT	P=>L	1
	193	65	CCT=>TTT	P=>F	0.89
	194	65	CCT=>TTT	P=>F	0.89
	286	96	CGG=>TGG	R=>W	1
	304	102	CGT=>TGT	R=>C	0.78
	313	105	CGT=>TGT	R=>C	0.89
	338	113	CCG=>CTG	P=>L	1
	367	123	CGG=>TGG	R=>W	0.78
	380	127	CCA=>CTA	P=>L	0.78
	424	142	CGT=>TGT	R=>C	0.89
	428	143	TCG=>TTG	S=>L	1
	467	156	TCG=>TTG	S=>L	0.89
	476	159	CCA=>CTA	P=>L	0.89
	485	162	TCA=>TTA	S=>L	1
	494	165	TCA=>TTA	S=>L	1
	503	168	CCA=>CTA	P=>L	1
	512	171	TCT=>TTT	S=>F	1
	514	172	CGT=>TGT	R=>C	1
	551	184	TCA=>TTA	S=>L	1
	554	185	TCG=>TTG	S=>L	0.89
	566	189	TCC=>TTC	S=>F	0.78
	569	190	TCT=>TTT	S=>F	0.78
	572	191	CCG=>CTG	P=>L	1
	596	199	TCG=>TTG	S=>L	0.89
	611	204	TCA=>TTA	S=>L	0.89
nad9
	92	31	TCT=>TTT	S=>F	0.75
	298	100	CCG=>TCG	P=>S	0.83
	328	110	CGG=>TGG	R=>W	1
	368	123	TCC=>TTC	S=>F	1
	398	133	TCA=>TTA	S=>L	1
	439	147	CTT=>TTT	L=>F	1
sdh3
	74	25	TCC=>TTC	S=>F	1
	191	64	TCA=>TTA	S=>L	0.43
atp9
	20	7	TCA=>TTA	S=>L	1
	50	17	TCA=>TTA	S=>L	1
	82	28	CTT=>TTT	L=>F	1
	92	31	TCG=>TTG	S=>L	1
	182	61	TCG=>TTG	S=>L	1
	191	64	CCA=>CTA	P=>L	1
	212	71	TCA=>TTA	S=>L	1
	223	75	CAA=>TAA	Q=>X	1
matR
	32	11	TCC=>TTC	S=>F	0.62
	73	25	CCG=>TCG	P=>S	0.88
	193	65	CCA=>TCA	P=>S	0.75
	235	79	CCC=>TTC	P=>F	0.62
	236	79	CCC=>TTC	P=>F	0.62
	326	109	CCA=>CTA	P=>L	1
	797	266	CCG=>CTG	P=>L	0.75
	863	288	CCG=>CTG	P=>L	0.62
	1142	381	GCA=>GTA	A=>V	1
	1366	456	CCA=>TCA	P=>S	0.75
	1454	485	GCC=>GTC	A=>V	0.62
	1457	486	CCG=>CTG	P=>L	0.25
	1679	560	TCC=>TTC	S=>F	1
	1700	567	CCT=>CTT	P=>L	1
	1756	586	CAC=>TAC	H=>Y	1
	1787	596	CCG=>CTG	P=>L	1
	1844	615	TCA=>TTA	S=>L	0.88
nad6
	7	3	CTT=>TTT	L=>F	1
	26	9	CCT=>CTT	P=>L	0.4
	88	30	CTC=>TTC	L=>F	0.7
	95	32	CCA=>CTA	P=>L	1
	103	35	CGC=>TGC	R=>C	1
	161	54	CCA=>CTA	P=>L	1
	191	64	TCA=>TTA	S=>L	1
	569	190	TCT=>TTT	S=>F	1
	611	204	ACA=>ATA	T=>I	0.71
rps4
	50	17	TCA=>TTA	S=>L	0.5
	176	59	TCA=>TTA	S=>L	1
	278	93	CCA=>CTA	P=>L	0.83
	290	97	TCG=>TTG	S=>L	0.67
	302	101	CCG=>CTG	P=>L	0.83
	347	116	CCG=>CTG	P=>L	1
	494	165	TCA=>TTA	S=>L	1
	856	286	CCC=>TCC	P=>S	1
	917	306	TCG=>TTG	S=>L	0.83
	928	310	CAT=>TAT	H=>Y	0.83
	938	313	CCA=>CTA	P=>L	0.67
	953	318	TCT=>TTT	S=>F	1
	1004	335	CCA=>CTA	P=>L	0.83
	1018	340	CGG=>TGG	R=>W	1
nad4
	29	10	TCT=>TTT	S=>F	0.67
	74	25	ACT=>ATT	T=>I	0.89
	77	26	CCT=>CTT	P=>L	0.78
	107	36	CCG=>CTG	P=>L	1
	154	52	CCC=>TCC	P=>S	1
	158	53	CCT=>CTT	P=>L	1
	166	56	CGG=>TGG	R=>W	1
	197	66	TCT=>TTT	S=>F	1
	362	121	ACA=>ATA	T=>I	0.89
	376	126	CGT=>TGT	R=>C	0.78
	433	145	CTT=>TTT	L=>F	1
	436	146	CCC=>TTC	P=>F	0.89
	437	146	CCC=>TTC	P=>F	0.89
	899	300	ACC=>ATC	T=>I	1
	916	306	CTC=>TTC	L=>F	0.89
	1394	465	TCT=>TTT	S=>F	0.89
	2647	883	CTT=>TTT	L=>F	1
	2738	913	GCG=>GTG	A=>V	1
	3862	1288	CCG=>TCG	P=>S	1
	5552	1851	CCG=>CTG	P=>L	1
	5558	1853	TCA=>TTA	S=>L	1
	5651	1884	TCA=>TTA	S=>L	1
	5671	1891	CTC=>TTC	L=>F	1
	5690	1897	TCT=>TTT	S=>F	0.89
	5693	1898	TCC=>TTC	S=>F	1
	5714	1905	TCA=>TTA	S=>L	1
	5849	1950	GCG=>GTG	A=>V	1
	5897	1966	CCA=>CTA	P=>L	1
	5915	1972	TCC=>TTC	S=>F	0.78
	6052	2018	CAT=>TAT	H=>Y	1
rps10
	2	1	ACG=>ATG	T=>M	1
	238	80	CGG=>TGG	R=>W	0.6
	383	128	GCA=>GTA	A=>V	0.2
cox1
	254	85	TCT=>TTT	S=>F	1
	452	151	TCT=>TTT	S=>F	1
	551	184	TCA=>TTA	S=>L	1
	590	197	CCA=>CTA	P=>L	1
	668	223	TCT=>TTT	S=>F	1
	746	249	CCC=>CTC	P=>L	1
	761	254	TCC=>TTC	S=>F	1
	1186	396	CAC=>TAC	H=>Y	1
	1405	469	CGT=>TGT	R=>C	0.78
	1433	478	TCA=>TTA	S=>L	1
	1489	497	CCA=>TCA	P=>S	1
	1499	500	CCG=>CTG	P=>L	1
nad7
	38	13	TCG=>TTG	S=>L	0.75
	77	26	TCA=>TTA	S=>L	1
	83	28	TCA=>TTA	S=>L	1
	1115	372	TCT=>TTT	S=>F	1
	1124	375	TCA=>TTA	S=>L	0.88
	2617	873	CAT=>TAT	H=>Y	1
	2624	875	TCA=>TTA	S=>L	1
	2689	897	CGT=>TGT	R=>C	1
	2708	903	TCA=>TTA	S=>L	0.88
	2717	906	TCA=>TTA	S=>L	1
	2756	919	TCA=>TTA	S=>L	1
	2951	984	TCA=>TTA	S=>L	0.88
	3097	1033	CAT=>TAT	H=>Y	1
	3112	1038	CCT=>TTT	P=>F	1
	3113	1038	CCT=>TTT	P=>F	1
	3142	1048	CGC=>TGC	R=>C	1
	3836	1279	GCA=>GTA	A=>V	1
rps13
	56	19	TCA=>TTA	S=>L	0.9
	100	34	CGT=>TGT	R=>C	0.9
	287	96	TCG=>TTG	S=>L	1
atp9
	20	7	TCA=>TTA	S=>L	1
	50	17	TCA=>TTA	S=>L	1
	82	28	CTT=>TTT	L=>F	1
	92	31	TCG=>TTG	S=>L	1
	182	61	TCG=>TTG	S=>L	1
	191	64	CCA=>CTA	P=>L	1
	212	71	TCA=>TTA	S=>L	1
	223	75	CAA=>TAA	Q=>X	1
atp6
	619	207	CCA=>TCA	P=>S	0.75
	698	233	TCA=>TTA	S=>L	1
	755	252	CCG=>CTG	P=>L	1
	806	269	TCC=>TTC	S=>F	1
	811	271	CGC=>TGC	R=>C	0.75
	818	273	TCG=>TTG	S=>L	0.67
	836	279	TCG=>TTG	S=>L	1
	851	284	CCC=>CTC	P=>L	1
	1042	348	CCT=>TCT	P=>S	1
	1067	356	TCA=>TTA	S=>L	1
	1109	370	TCA=>TTA	S=>L	1
	1238	413	TCA=>TTA	S=>L	1
	1246	416	CAT=>TAT	H=>Y	1
	1253	418	TCT=>TTT	S=>F	1
	1300	434	CAA=>TAA	Q=>X	1

## Sheet: Solanum_pennellii _PREP
GENE	CODON POSITION	AMINO ACID POSITION	CODON CONVERSION	AMINO ACID CONVERSION	SCORE
nad2
	26	9	TCC=>TTC	S=>F	0.89
	1099	367	CAC=>TAC	H=>Y	0.33
	1285	429	CCA=>TCA	P=>S	0.89
	3725	1242	CCC=>CTC	P=>L	0.78
	3746	1249	CCT=>CTT	P=>L	0.5
	4289	1430	TCT=>TTT	S=>F	0.67
	4301	1434	TCA=>TTA	S=>L	1
	4310	1437	TCT=>TTT	S=>F	1
	4429	1477	CAT=>TAT	H=>Y	1
	4459	1487	CGT=>TGT	R=>C	0.78
	4463	1488	ACT=>ATT	T=>I	1
	4529	1510	TCA=>TTA	S=>L	0.78
	4748	1583	CCA=>CTA	P=>L	0.67
	4777	1593	CGT=>TGT	R=>C	1
	5423	1808	ACA=>ATA	T=>I	0.33
	5435	1812	TCC=>TTC	S=>F	0.89
rps10
	2	1	ACG=>ATG	T=>M	1
	238	80	CGG=>TGG	R=>W	0.6
	383	128	GCA=>GTA	A=>V	0.2
cox1
	242	81	TCT=>TTT	S=>F	1
	254	85	TCT=>TTT	S=>F	1
	452	151	TCT=>TTT	S=>F	1
	551	184	TCA=>TTA	S=>L	1
	590	197	CCA=>CTA	P=>L	1
	668	223	TCT=>TTT	S=>F	1
	746	249	CCC=>CTC	P=>L	1
	761	254	TCC=>TTC	S=>F	1
	1186	396	CAC=>TAC	H=>Y	1
	1405	469	CGT=>TGT	R=>C	0.78
	1433	478	TCA=>TTA	S=>L	1
	1489	497	CCA=>TCA	P=>S	1
	1499	500	CCG=>CTG	P=>L	1
nad1
	215	72	TCC=>TTC	S=>F	0.9
	265	89	CGG=>TGG	R=>W	1
	308	103	CCG=>CTG	P=>L	1
	401	134	TCT=>TTT	S=>F	1
	436	146	CCT=>TCT	P=>S	0.9
	598	200	CGT=>TGT	R=>C	1
	679	227	CCC=>TCC	P=>S	0.9
	712	238	CTC=>TTC	L=>F	1
	842	281	TCT=>TTT	S=>F	1
	1328	443	TCA=>TTA	S=>L	0.7
	1400	467	ACA=>ATA	T=>I	0.9
	1555	519	CCA=>TCA	P=>S	0.9
	1564	522	CTC=>TTC	L=>F	1
	1582	528	CTC=>TTC	L=>F	0.7
	1585	529	CTC=>TTC	L=>F	1
nad1
	215	72	TCC=>TTC	S=>F	0.9
	265	89	CGG=>TGG	R=>W	1
	308	103	CCG=>CTG	P=>L	1
	401	134	TCT=>TTT	S=>F	1
	436	146	CCT=>TCT	P=>S	0.9
	598	200	CGT=>TGT	R=>C	1
	679	227	CCC=>TCC	P=>S	0.9
	712	238	CTC=>TTC	L=>F	1
	842	281	TCT=>TTT	S=>F	1
	1328	443	TCA=>TTA	S=>L	0.7
	1400	467	ACA=>ATA	T=>I	0.9
	1555	519	CCA=>TCA	P=>S	0.9
	1564	522	CTC=>TTC	L=>F	1
	1582	528	CTC=>TTC	L=>F	0.7
	1585	529	CTC=>TTC	L=>F	1
nad7
	38	13	TCG=>TTG	S=>L	0.75
	77	26	TCA=>TTA	S=>L	1
	83	28	TCA=>TTA	S=>L	1
	1115	372	TCT=>TTT	S=>F	1
	1124	375	TCA=>TTA	S=>L	0.88
	2617	873	CAT=>TAT	H=>Y	1
	2624	875	TCA=>TTA	S=>L	1
	2689	897	CGT=>TGT	R=>C	1
	2708	903	TCA=>TTA	S=>L	0.88
	2717	906	TCA=>TTA	S=>L	1
	2756	919	TCA=>TTA	S=>L	1
	2951	984	TCA=>TTA	S=>L	0.88
	3097	1033	CAT=>TAT	H=>Y	1
	3112	1038	CCT=>TTT	P=>F	1
	3113	1038	CCT=>TTT	P=>F	1
	3142	1048	CGC=>TGC	R=>C	1
	3836	1279	GCA=>GTA	A=>V	1
rps13
	56	19	TCA=>TTA	S=>L	0.9
	100	34	CGT=>TGT	R=>C	0.9
	287	96	TCG=>TTG	S=>L	1
nad5
	155	52	CCG=>CTG	P=>L	1
	605	202	TCT=>TTT	S=>F	0.7
	1412	471	TCA=>TTA	S=>L	0.4
	2126	709	CCT=>CTT	P=>L	1
	2150	717	TCG=>TTG	S=>L	1
	2783	928	CCC=>CTC	P=>L	1
	2837	946	CCG=>CTG	P=>L	1
	2885	962	CCC=>CTC	P=>L	1
	3017	1006	GCT=>GTT	A=>V	0.7
	3023	1008	GCC=>GTC	A=>V	1
	3152	1051	ACT=>ATT	T=>I	0.9
	3155	1052	TCG=>TTG	S=>L	0.9
	3173	1058	CCG=>CTG	P=>L	0.8
	3188	1063	CCT=>CTT	P=>L	0.9
	3254	1085	TCG=>TTG	S=>L	0.2
	3329	1110	CCA=>CTA	P=>L	0.9
	3332	1111	TCT=>TTT	S=>F	1
	3371	1124	CCG=>CTG	P=>L	0.7
	3437	1146	TCT=>TTT	S=>F	0.9
	3484	1162	CTT=>TTT	L=>F	0.9
	3673	1225	CCT=>TCT	P=>S	0.3
	3682	1228	CCC=>TTC	P=>F	0.9
	3683	1228	CCC=>TTC	P=>F	0.9
	3733	1245	CCC=>TCC	P=>S	0.9
	3868	1290	CTC=>TTC	L=>F	0.2
	3893	1298	TCG=>TTG	S=>L	0.9
	3904	1302	CAT=>TAT	H=>Y	0.3
mttB
	77	26	CCG=>CTG	P=>L	0.88
	115	39	CGG=>TGG	R=>W	0.88
	151	51	CGT=>TGT	R=>C	0.88
	163	55	CCG=>TCG	P=>S	1
	179	60	TCT=>TTT	S=>F	0.88
	182	61	CCA=>CTA	P=>L	1
	229	77	CGT=>TGT	R=>C	1
	239	80	TCA=>TTA	S=>L	0.75
	253	85	CCG=>TCG	P=>S	0.88
	275	92	CCA=>CTA	P=>L	0.5
	313	105	CAT=>TAT	H=>Y	1
	379	127	CTC=>TTC	L=>F	0.88
	382	128	CAT=>TAT	H=>Y	0.62
	395	132	TCT=>TTT	S=>F	0.75
	397	133	CGC=>TGC	R=>C	0.88
	404	135	TCC=>TTC	S=>F	0.5
	425	142	CCT=>CTT	P=>L	0.38
	427	143	CCC=>TCC	P=>S	0.5
	430	144	CGG=>TGG	R=>W	0.62
	458	153	CCA=>CTA	P=>L	0.75
	488	163	TCG=>TTG	S=>L	0.57
	523	175	CAT=>TAT	H=>Y	0.88
	548	183	TCG=>TTG	S=>L	0.88
	556	186	CCA=>TCA	P=>S	1
	592	198	CGT=>TGT	R=>C	0.88
	599	200	CCA=>CTA	P=>L	0.62
	605	202	CCA=>CTA	P=>L	0.5
	629	210	TCC=>TTC	S=>F	0.75
	661	221	CCG=>TCG	P=>S	1
	764	255	TCG=>TTG	S=>L	0.75
cob
	22	8	CTC=>TTC	L=>F	0.62
	298	100	CAC=>TAC	H=>Y	1
	325	109	CAT=>TAT	H=>Y	1
	358	120	CGG=>TGG	R=>W	1
	568	190	CAT=>TAT	H=>Y	0.92
	680	227	TCT=>TTT	S=>F	1
	853	285	CAT=>TAT	H=>Y	1
	884	295	TCG=>TTG	S=>L	0.23
	908	303	CCA=>CTA	P=>L	1
	982	328	CAC=>TAC	H=>Y	0.85
	1084	362	CCT=>TCT	P=>S	1
rps14
	47	16	GCG=>GTG	A=>V	0.6
	148	50	CCA=>TCA	P=>S	0.6
	211	71	CTC=>TTC	L=>F	0.6
	313	105	CAC=>TAC	H=>Y	0.2
	320	107	ACC=>ATC	T=>I	1
rps12
	104	35	CCG=>CTG	P=>L	1
	146	49	CCA=>CTA	P=>L	1
	196	66	CAC=>TAC	H=>Y	0.94
	269	90	TCG=>TTG	S=>L	0.94
nad3
	5	2	TCA=>TTA	S=>L	0.79
	44	15	CCG=>CTG	P=>L	1
	62	21	CCA=>CTA	P=>L	0.95
	146	49	TCC=>TTC	S=>F	1
	208	70	CCT=>TTT	P=>F	0.95
	209	70	CCT=>TTT	P=>F	0.95
	215	72	CCG=>CTG	P=>L	1
	230	77	TCC=>TTC	S=>F	0.86
	247	83	CCT=>TCT	P=>S	1
	251	84	CCC=>CTC	P=>L	0.91
	266	89	CCA=>CTA	P=>L	1
	275	92	TCT=>TTT	S=>F	1
	317	106	TCT=>TTT	S=>F	0.95
	344	115	TCG=>TTG	S=>L	1
	349	117	CGG=>TGG	R=>W	1
matR
	32	11	TCC=>TTC	S=>F	0.62
	73	25	CCG=>TCG	P=>S	0.88
	193	65	CCA=>TCA	P=>S	0.75
	235	79	CCC=>TTC	P=>F	0.62
	236	79	CCC=>TTC	P=>F	0.62
	326	109	CCA=>CTA	P=>L	1
	797	266	CCG=>CTG	P=>L	0.75
	863	288	CCG=>CTG	P=>L	0.62
	1142	381	GCA=>GTA	A=>V	1
	1366	456	CCA=>TCA	P=>S	0.75
	1454	485	GCC=>GTC	A=>V	0.62
	1457	486	CCG=>CTG	P=>L	0.25
	1679	560	TCC=>TTC	S=>F	1
	1700	567	CCT=>CTT	P=>L	1
	1756	586	CAC=>TAC	H=>Y	1
	1787	596	CCG=>CTG	P=>L	1
	1844	615	TCA=>TTA	S=>L	0.88
nad6
	7	3	CTT=>TTT	L=>F	1
	26	9	CCT=>CTT	P=>L	0.4
	88	30	CTC=>TTC	L=>F	0.7
	95	32	CCA=>CTA	P=>L	1
	103	35	CGC=>TGC	R=>C	1
	161	54	CCA=>CTA	P=>L	1
	191	64	TCA=>TTA	S=>L	1
	569	190	TCT=>TTT	S=>F	1
	611	204	ACA=>ATA	T=>I	0.71
rps4
	50	17	TCA=>TTA	S=>L	0.5
	176	59	TCA=>TTA	S=>L	1
	278	93	CCA=>CTA	P=>L	0.83
	290	97	TCG=>TTG	S=>L	0.67
	302	101	CCG=>CTG	P=>L	0.83
	347	116	CCG=>CTG	P=>L	1
	494	165	TCA=>TTA	S=>L	1
	856	286	CCC=>TCC	P=>S	1
	917	306	TCG=>TTG	S=>L	0.83
	928	310	CAT=>TAT	H=>Y	0.83
	938	313	CCA=>CTA	P=>L	0.67
	953	318	TCT=>TTT	S=>F	1
	1004	335	CCA=>CTA	P=>L	0.83
	1018	340	CGG=>TGG	R=>W	1
nad4
	29	10	TCT=>TTT	S=>F	0.67
	74	25	ACT=>ATT	T=>I	0.89
	77	26	CCT=>CTT	P=>L	0.78
	107	36	CCG=>CTG	P=>L	1
	154	52	CCC=>TCC	P=>S	1
	158	53	CCT=>CTT	P=>L	1
	166	56	CGG=>TGG	R=>W	1
	197	66	TCT=>TTT	S=>F	1
	362	121	ACA=>ATA	T=>I	0.89
	376	126	CGT=>TGT	R=>C	0.78
	433	145	CTT=>TTT	L=>F	1
	436	146	CCC=>TTC	P=>F	0.89
	437	146	CCC=>TTC	P=>F	0.89
	899	300	ACC=>ATC	T=>I	1
	916	306	CTC=>TTC	L=>F	0.89
	1394	465	TCT=>TTT	S=>F	0.89
	2647	883	CTT=>TTT	L=>F	1
	2738	913	GCG=>GTG	A=>V	1
	3862	1288	CCG=>TCG	P=>S	1
	5552	1851	CCG=>CTG	P=>L	1
	5558	1853	TCA=>TTA	S=>L	1
	5651	1884	TCA=>TTA	S=>L	1
	5671	1891	CTC=>TTC	L=>F	1
	5690	1897	TCT=>TTT	S=>F	0.89
	5693	1898	TCC=>TTC	S=>F	1
	5714	1905	TCA=>TTA	S=>L	1
	5849	1950	GCG=>GTG	A=>V	1
	5897	1966	CCA=>CTA	P=>L	1
	5915	1972	TCC=>TTC	S=>F	0.78
	6052	2018	CAT=>TAT	H=>Y	1
atp9
	20	7	TCA=>TTA	S=>L	1
	50	17	TCA=>TTA	S=>L	1
	82	28	CTT=>TTT	L=>F	1
	92	31	TCG=>TTG	S=>L	1
	182	61	TCG=>TTG	S=>L	1
	191	64	CCA=>CTA	P=>L	1
	212	71	TCA=>TTA	S=>L	1
	223	75	CAA=>TAA	Q=>X	1
ccmFc
	38	13	TCC=>TTC	S=>F	0.83
	50	17	CCT=>CTT	P=>L	1
	52	18	CGT=>TGT	R=>C	1
	103	35	CCC=>TCC	P=>S	1
	122	41	TCC=>TTC	S=>F	1
	146	49	CCT=>CTT	P=>L	1
	151	51	CCT=>TCT	P=>S	0.83
	155	52	TCA=>TTA	S=>L	1
	160	54	CCT=>TCT	P=>S	0.67
	310	104	CGT=>TGT	R=>C	0.5
	391	131	CGT=>TGT	R=>C	1
	406	136	CGT=>TGT	R=>C	0.83
	620	207	GCG=>GTG	A=>V	1
	704	235	GCT=>GTT	A=>V	0.83
	1570	524	CCG=>TCG	P=>S	0.33
	2045	682	TCG=>TTG	S=>L	1

## Sheet: Nicotiana_attenuata_PREP
GENE	CODON POSITION	AMINO ACID POSITION	CODON CONVERSION	AMINO ACID CONVERSION	SCORE
rps19
	73	25	CCT=>TCT	P=>S	0.4
	116	39	TCG=>TTG	S=>L	1
	137	46	TCC=>TTC	S=>F	0.33
	163	55	CCT=>TTT	P=>F	1
	164	55	CCT=>TTT	P=>F	1
rps3
	173	58	TCT=>TTT	S=>F	1
	311	104	CCA=>CTA	P=>L	0.71
	608	203	GCT=>GTT	A=>V	0.71
	997	333	CCG=>TCG	P=>S	0.86
	1003	335	CCC=>TCC	P=>S	1
	1039	347	CCT=>TCT	P=>S	0.86
	1364	455	GCA=>GTA	A=>V	0.71
	1462	488	CTT=>TTT	L=>F	0.83
	1529	510	GCG=>GTG	A=>V	1
	1537	513	CCA=>TCA	P=>S	1
	2024	675	ACG=>ATG	T=>M	1
	2105	702	TCC=>TTC	S=>F	1
	2116	706	CCC=>TCC	P=>S	0.57
	2192	731	TCA=>TTA	S=>L	0.29
	2234	745	ACC=>ATC	T=>I	0.86
	2236	746	CCG=>TCG	P=>S	1
	2249	750	TCA=>TTA	S=>L	1
	2305	769	CAC=>TAC	H=>Y	0.86
	2396	799	CCA=>CTA	P=>L	0.86
	2594	865	ACC=>ATC	T=>I	1
	2791	931	CCT=>TCT	P=>S	1
	2833	945	CTT=>TTT	L=>F	1
	3094	1032	CAG=>TAG	Q=>X	0.29
cox2
	71	24	TCT=>TTT	S=>F	1
	107	36	ACA=>ATA	T=>I	0.89
	161	54	TCA=>TTA	S=>L	0.95
	253	85	CGG=>TGG	R=>W	1
	278	93	CCT=>CTT	P=>L	1
	379	127	CGG=>TGG	R=>W	1
	845	282	GCT=>GTT	A=>V	0.84
	977	326	TCA=>TTA	S=>L	1
	1570	524	CTC=>TTC	L=>F	1
nad3
	5	2	TCA=>TTA	S=>L	0.79
	44	15	CCG=>CTG	P=>L	1
	62	21	CCA=>CTA	P=>L	0.95
	146	49	TCC=>TTC	S=>F	1
	208	70	CCT=>TTT	P=>F	0.95
	209	70	CCT=>TTT	P=>F	0.95
	215	72	CCG=>CTG	P=>L	1
	230	77	TCC=>TTC	S=>F	0.86
	247	83	CCT=>TCT	P=>S	1
	251	84	CCC=>CTC	P=>L	0.91
	266	89	CCG=>CTG	P=>L	1
	275	92	TCT=>TTT	S=>F	1
	317	106	TCT=>TTT	S=>F	0.95
	344	115	TCG=>TTG	S=>L	1
	349	117	CGG=>TGG	R=>W	1
rps12
	104	35	CCG=>CTG	P=>L	1
	146	49	CCA=>CTA	P=>L	1
	196	66	CAC=>TAC	H=>Y	0.94
	269	90	TCG=>TTG	S=>L	0.94
atp4
	59	20	TCT=>TTT	S=>F	0.57
	71	24	TCA=>TTA	S=>L	1
	89	30	TCA=>TTA	S=>L	1
	215	72	TCG=>TTG	S=>L	1
	226	76	CCC=>TTC	P=>F	0.57
	227	76	CCC=>TTC	P=>F	0.57
	248	83	CCT=>CTT	P=>L	1
	251	84	CCG=>CTG	P=>L	0.43
	395	132	TCA=>TTA	S=>L	1
	407	136	CCA=>CTA	P=>L	0.71
	416	139	ACT=>ATT	T=>I	0.86
	452	151	GCC=>GTC	A=>V	0.86
	490	164	CCC=>TCC	P=>S	0.57
nad4L
	8	3	CCT=>CTT	P=>L	0.88
	41	14	TCT=>TTT	S=>F	1
	47	16	TCA=>TTA	S=>L	1
	55	19	CGG=>TGG	R=>W	1
	86	29	CCT=>CTT	P=>L	1
	95	32	TCA=>TTA	S=>L	1
	100	34	CCA=>TCA	P=>S	1
	110	37	TCA=>TTA	S=>L	1
	131	44	TCG=>TTG	S=>L	0.88
	158	53	TCG=>TTG	S=>L	1
	179	60	TCA=>TTA	S=>L	0.75
	188	63	TCA=>TTA	S=>L	0.88
	197	66	CCA=>CTA	P=>L	0.88
	281	94	TCT=>TTT	S=>F	0.88
ccmC
	76	26	CGG=>TGG	R=>W	0.78
	103	35	CAT=>TAT	H=>Y	1
	115	39	CGG=>TGG	R=>W	0.78
	133	45	CTT=>TTT	L=>F	0.67
	161	54	CCG=>CTG	P=>L	0.78
	179	60	GCG=>GTG	A=>V	0.78
	184	62	CGG=>TGG	R=>W	1
	281	94	ACA=>ATA	T=>I	0.56
	299	100	TCT=>TTT	S=>F	1
	331	111	CGG=>TGG	R=>W	1
	400	134	CTT=>TTT	L=>F	0.89
	421	141	CGT=>TGT	R=>C	0.78
	446	149	CCG=>CTG	P=>L	0.78
	451	151	CCT=>TCT	P=>S	1
	458	153	TCA=>TTA	S=>L	0.78
	463	155	CGT=>TGT	R=>C	1
	467	156	GCT=>GTT	A=>V	0.78
	473	158	CCG=>CTG	P=>L	1
	497	166	TCT=>TTT	S=>F	1
	548	183	TCT=>TTT	S=>F	1
	568	190	CCT=>TCT	P=>S	1
	575	192	CCC=>CTC	P=>L	1
	605	202	TCC=>TTC	S=>F	1
	608	203	CCC=>CTC	P=>L	0.89
	614	205	TCA=>TTA	S=>L	0.78
	619	207	CGT=>TGT	R=>C	0.78
	650	217	CCT=>CTT	P=>L	0.78
	656	219	CCA=>CTA	P=>L	0.89
	673	225	CCT=>TCT	P=>S	0.78
atp6
	466	156	CCA=>TCA	P=>S	0.75
	545	182	TCA=>TTA	S=>L	1
	653	218	TCC=>TTC	S=>F	1
	658	220	CGC=>TGC	R=>C	0.75
	665	222	TCG=>TTG	S=>L	0.67
	683	228	TCG=>TTG	S=>L	1
	698	233	CCC=>CTC	P=>L	1
	889	297	CCT=>TCT	P=>S	1
	914	305	TCA=>TTA	S=>L	1
	956	319	TCA=>TTA	S=>L	1
	1085	362	TCA=>TTA	S=>L	1
	1093	365	CAT=>TAT	H=>Y	1
	1100	367	TCT=>TTT	S=>F	1
	1147	383	CAA=>TAA	Q=>X	1
rps14
	47	16	GCG=>GTG	A=>V	0.6
	85	29	CTT=>TTT	L=>F	0.4
	134	45	TCT=>TTT	S=>F	0.2
nad5
	155	52	CCG=>CTG	P=>L	1
	377	126	ACG=>ATG	T=>M	1
	526	176	CTT=>TTT	L=>F	0.9
	563	188	CCA=>CTA	P=>L	1
	637	213	CGG=>TGG	R=>W	1
	845	282	CCG=>CTG	P=>L	1
	1016	339	GCA=>GTA	A=>V	1
	1069	357	CCC=>TCC	P=>S	0.2
	1247	416	TCA=>TTA	S=>L	1
	1813	605	CTT=>TTT	L=>F	1
	1960	654	CCC=>TCC	P=>S	0.9
	2095	699	CTT=>TTT	L=>F	0.9
	2171	724	TCT=>TTT	S=>F	0.9
	2213	738	TCA=>TTA	S=>L	1
	2507	836	ACT=>ATT	T=>I	0.2
	2885	962	CCC=>CTC	P=>L	0.7
	2911	971	CTT=>TTT	L=>F	0.8
	3023	1008	GCC=>GTC	A=>V	0.7
	3053	1018	GCC=>GTC	A=>V	1
	3187	1063	CTT=>TTT	L=>F	0.9
	3830	1277	TCA=>TTA	S=>L	1
	3851	1284	TCT=>TTT	S=>F	0.7
	3853	1285	CGT=>TGT	R=>C	0.7
	3893	1298	TCG=>TTG	S=>L	0.9
nad2
	26	9	TCC=>TTC	S=>F	0.89
	1099	367	CAC=>TAC	H=>Y	0.33
	2095	699	CTC=>TTC	L=>F	0.67
	2356	786	CCT=>TTT	P=>F	0.67
	2357	786	CCT=>TTT	P=>F	0.67
	3809	1270	CCC=>CTC	P=>L	1
	4232	1411	TCT=>TTT	S=>F	0.67
	4244	1415	TCA=>TTA	S=>L	1
	4253	1418	TCT=>TTT	S=>F	1
	4372	1458	CAT=>TAT	H=>Y	1
	4402	1468	CGT=>TGT	R=>C	0.78
	4406	1469	ACT=>ATT	T=>I	1
	4472	1491	TCA=>TTA	S=>L	0.78
	4691	1564	CCA=>CTA	P=>L	0.67
	4720	1574	CGT=>TGT	R=>C	1
	4793	1598	ACG=>ATG	T=>M	1
	4877	1626	TCA=>TTA	S=>L	0.67
	4883	1628	TCC=>TTC	S=>F	0.78
sdh3
	74	25	TCC=>TTC	S=>F	1
	191	64	TCA=>TTA	S=>L	0.43
nad1
	215	72	TCC=>TTC	S=>F	0.9
	265	89	CGG=>TGG	R=>W	1
	308	103	CCG=>CTG	P=>L	1
	401	134	TCT=>TTT	S=>F	1
	436	146	CCT=>TCT	P=>S	0.9
	1705	569	CGT=>TGT	R=>C	1
	1712	571	TCG=>TTG	S=>L	0.7
	1748	583	TCC=>TTC	S=>F	1
	1792	598	CGT=>TGT	R=>C	1
	1847	616	TCA=>TTA	S=>L	1
	1886	629	TCT=>TTT	S=>F	0.9
	1895	632	TCT=>TTT	S=>F	1
	1946	649	TCG=>TTG	S=>L	0.9
	1952	651	TCT=>TTT	S=>F	1
	1955	652	CCA=>CTA	P=>L	1
	1967	656	CCG=>CTG	P=>L	1
	1991	664	TCC=>TTC	S=>F	0.9
	2035	679	CTT=>TTT	L=>F	0.7
	2110	704	CGG=>TGG	R=>W	1
	2140	714	CGG=>TGG	R=>W	1
	2149	717	CCC=>TCC	P=>S	0.6
nad7
	38	13	TCG=>TTG	S=>L	0.75
	77	26	TCA=>TTA	S=>L	1
	83	28	TCA=>TTA	S=>L	1
	1115	372	TCT=>TTT	S=>F	1
	1124	375	TCA=>TTA	S=>L	0.88
	1327	443	CGT=>TGT	R=>C	0.25
	1399	467	CCT=>TTT	P=>F	1
	1400	467	CCT=>TTT	P=>F	1
	1723	575	CCC=>TTC	P=>F	0.62
	1724	575	CCC=>TTC	P=>F	0.62
	2084	695	GCC=>GTC	A=>V	1
	2617	873	CCG=>TCG	P=>S	0.88
	2914	972	CTC=>TTC	L=>F	1
	2948	983	GCA=>GTA	A=>V	1
	3004	1002	CAA=>TAA	Q=>X	1
rps10
	2	1	ACG=>ATG	T=>M	1
	238	80	CGG=>TGG	R=>W	0.6
	1076	359	TCG=>TTG	S=>L	1
	1105	369	CGA=>TGA	R=>X	1
cox1
	242	81	TCT=>TTT	S=>F	1
	254	85	TCT=>TTT	S=>F	1
	452	151	TCT=>TTT	S=>F	1
	551	184	TCA=>TTA	S=>L	1
	590	197	CCA=>CTA	P=>L	1
	668	223	TCT=>TTT	S=>F	1
	746	249	CCC=>CTC	P=>L	1
	761	254	TCC=>TTC	S=>F	1
	1186	396	CAC=>TAC	H=>Y	1
	1405	469	CGT=>TGT	R=>C	0.78
	1433	478	TCA=>TTA	S=>L	1
	1489	497	CCA=>TCA	P=>S	1
	1499	500	CCG=>CTG	P=>L	1
nad4
	29	10	TCT=>TTT	S=>F	0.67
	74	25	ACT=>ATT	T=>I	0.89
	77	26	CCT=>CTT	P=>L	0.78
	107	36	CCG=>CTG	P=>L	1
	154	52	CCC=>TCC	P=>S	1
	158	53	CCT=>CTT	P=>L	1
	166	56	CGG=>TGG	R=>W	1
	197	66	TCT=>TTT	S=>F	1
	362	121	ACA=>ATA	T=>I	0.89
	376	126	CGT=>TGT	R=>C	0.78
	433	145	CTT=>TTT	L=>F	1
	436	146	CCC=>TTC	P=>F	0.89
	437	146	CCC=>TTC	P=>F	0.89
	1262	421	ACA=>ATA	T=>I	1
	1286	429	CCA=>CTA	P=>L	1
	1495	499	CCC=>TTC	P=>F	1
	1496	499	CCC=>TTC	P=>F	1
	1520	507	GCA=>GTA	A=>V	0.89
	1717	573	CAT=>TAT	H=>Y	1
	1840	614	CCA=>TCA	P=>S	1
	1844	615	CCG=>CTG	P=>L	0.78
	1867	623	CCC=>TCC	P=>S	1
	2308	770	CCA=>TCA	P=>S	1
	2311	771	CTT=>TTT	L=>F	1
	2344	782	CTT=>TTT	L=>F	1
	2632	878	CTC=>TTC	L=>F	1
	2665	889	CTT=>TTT	L=>F	0.89
rps1
	56	19	CCT=>CTT	P=>L	0.67
	380	127	TCA=>TTA	S=>L	0.67
atp9
	20	7	TCA=>TTA	S=>L	1
	50	17	TCA=>TTA	S=>L	1
	82	28	CTT=>TTT	L=>F	1
	92	31	TCG=>TTG	S=>L	1
	182	61	TCG=>TTG	S=>L	1
	191	64	CCA=>CTA	P=>L	1
	212	71	TCA=>TTA	S=>L	1
	223	75	CAA=>TAA	Q=>X	1
rps13
	56	19	TCA=>TTA	S=>L	0.9
	100	34	CGT=>TGT	R=>C	0.9
	287	96	TCG=>TTG	S=>L	1
atp8
	47	16	TCA=>TTA	S=>L	1
	58	20	CTC=>TTC	L=>F	1
	77	26	CCT=>CTT	P=>L	0.38
	385	129	CAT=>TAT	H=>Y	0.75
	404	135	GCC=>GTC	A=>V	0.25
	443	148	CCA=>CTA	P=>L	0.75
cox3
	245	82	CCT=>CTT	P=>L	0.92
	298	100	CTT=>TTT	L=>F	1
	304	102	CGG=>TGG	R=>W	1
	311	104	TCT=>TTT	S=>F	0.92
	314	105	TCT=>TTT	S=>F	0.92
	419	140	CCC=>CTC	P=>L	1
	512	171	TCA=>TTA	S=>L	0.75
	653	218	TCG=>TTG	S=>L	1
	754	252	CGG=>TGG	R=>W	0.92
sdh4
	155	52	CCA=>CTA	P=>L	0.88
	203	68	CCA=>CTA	P=>L	0.75
	259	87	CAT=>TAT	H=>Y	0.88
	353	118	TCT=>TTT	S=>F	0.5
atp1
	7	3	CTT=>TTT	L=>F	0.5
	1039	347	CCC=>TCC	P=>S	1
	1178	393	TCA=>TTA	S=>L	0.9
	1216	406	CTT=>TTT	L=>F	1
	1292	431	CCG=>CTG	P=>L	0.8
	1415	472	CCA=>CTA	P=>L	1
	1490	497	CCA=>CTA	P=>L	0.9
nad9
	92	31	TCT=>TTT	S=>F	0.75
	167	56	TCG=>TTG	S=>L	0.92
	298	100	CCG=>TCG	P=>S	0.83
	328	110	CGG=>TGG	R=>W	1
	368	123	TCC=>TTC	S=>F	1
	398	133	TCA=>TTA	S=>L	1
	439	147	CTT=>TTT	L=>F	1
rps4
	50	17	TCA=>TTA	S=>L	0.5
	176	59	TCA=>TTA	S=>L	1
	278	93	CCA=>CTA	P=>L	0.83
	290	97	TCG=>TTG	S=>L	0.67
	302	101	CCG=>CTG	P=>L	0.83
	347	116	CCG=>CTG	P=>L	1
	494	165	TCA=>TTA	S=>L	1
	917	306	TCG=>TTG	S=>L	0.83
	928	310	CAT=>TAT	H=>Y	0.83
	938	313	CCA=>CTA	P=>L	0.67
	953	318	TCT=>TTT	S=>F	1
	1004	335	CCA=>CTA	P=>L	0.83
	1018	340	CGG=>TGG	R=>W	1
nad6
	7	3	CTT=>TTT	L=>F	1
	26	9	CCT=>CTT	P=>L	0.4
	88	30	CTC=>TTC	L=>F	0.7
	95	32	CCA=>CTA	P=>L	1
	103	35	CGC=>TGC	R=>C	1
	161	54	CCA=>CTA	P=>L	1
	191	64	TCA=>TTA	S=>L	1
	569	190	TCT=>TTT	S=>F	1
	611	204	ACA=>ATA	T=>I	0.71
ccmFc
	38	13	TCC=>TTC	S=>F	0.83
	50	17	CCT=>CTT	P=>L	1
	52	18	CGT=>TGT	R=>C	1
	103	35	CCC=>TCC	P=>S	1
	122	41	TCC=>TTC	S=>F	1
	146	49	CCT=>CTT	P=>L	1
	151	51	CCT=>TCT	P=>S	0.83
	155	52	TCA=>TTA	S=>L	1
	160	54	CCT=>TCT	P=>S	0.67
	310	104	CGT=>TGT	R=>C	0.5
	391	131	CGT=>TGT	R=>C	1
	406	136	CGT=>TGT	R=>C	0.83
	620	207	GCG=>GTG	A=>V	1
	704	235	GCT=>GTT	A=>V	0.83
	1870	624	CCC=>TCC	P=>S	1
	2114	705	TCG=>TTG	S=>L	1
	2188	730	CGG=>TGG	R=>W	1
matR
	32	11	TCC=>TTC	S=>F	0.62
	193	65	CCA=>TCA	P=>S	0.75
	235	79	CCC=>TTC	P=>F	0.62
	236	79	CCC=>TTC	P=>F	0.62
	326	109	CCA=>CTA	P=>L	1
	797	266	CCG=>CTG	P=>L	0.75
	1454	485	GCC=>GTC	A=>V	0.62
	1457	486	CCG=>CTG	P=>L	0.25
	1679	560	TCC=>TTC	S=>F	1
	1700	567	CCT=>CTT	P=>L	1
	1756	586	CAC=>TAC	H=>Y	1
	1787	596	CCG=>CTG	P=>L	1
	1844	615	TCA=>TTA	S=>L	0.88
ccmB
	28	10	CAT=>TAT	H=>Y	0.89
	43	15	CCC=>TCC	P=>S	0.67
	80	27	TCG=>TTG	S=>L	1
	128	43	TCA=>TTA	S=>L	1
	137	46	TCC=>TTC	S=>F	1
	149	50	CCG=>CTG	P=>L	1
	154	52	CGG=>TGG	R=>W	1
	160	54	CCT=>TCT	P=>S	0.67
	164	55	CCG=>CTG	P=>L	0.89
	172	58	CCT=>TCT	P=>S	0.89
	179	60	CCT=>CTT	P=>L	1
	193	65	CCT=>TTT	P=>F	0.89
	194	65	CCT=>TTT	P=>F	0.89
	286	96	CGG=>TGG	R=>W	1
	304	102	CGT=>TGT	R=>C	0.78
	313	105	CGT=>TGT	R=>C	0.89
	338	113	CCG=>CTG	P=>L	1
	367	123	CGG=>TGG	R=>W	0.78
	380	127	CCA=>CTA	P=>L	0.78
	424	142	CGT=>TGT	R=>C	0.89
	428	143	TCG=>TTG	S=>L	1
	476	159	CCA=>CTA	P=>L	0.89
	485	162	TCA=>TTA	S=>L	1
	494	165	TCA=>TTA	S=>L	1
	503	168	CCA=>CTA	P=>L	1
	512	171	TCT=>TTT	S=>F	1
	514	172	CGT=>TGT	R=>C	1
	551	184	TCA=>TTA	S=>L	1
	554	185	TCG=>TTG	S=>L	0.89
	566	189	TCC=>TTC	S=>F	0.78
	569	190	TCT=>TTT	S=>F	0.78
	572	191	CCG=>CTG	P=>L	1
	596	199	TCG=>TTG	S=>L	0.89
	611	204	TCA=>TTA	S=>L	0.89

## Sheet: Nicotiana_sylvestris
GENE	CODON POSITION	AMINO ACID POSITION	CODON CONVERSION	AMINO ACID CONVERSION	SCORE
matR
	32	11	TCC=>TTC	S=>F	0.62
	193	65	CCA=>TCA	P=>S	0.75
	235	79	CCC=>TTC	P=>F	0.62
	236	79	CCC=>TTC	P=>F	0.62
	326	109	CCA=>CTA	P=>L	1
	797	266	CCG=>CTG	P=>L	0.75
	1454	485	GCC=>GTC	A=>V	0.62
	1457	486	CCG=>CTG	P=>L	0.25
	1679	560	TCC=>TTC	S=>F	1
	1700	567	CCT=>CTT	P=>L	1
	1756	586	CAC=>TAC	H=>Y	1
	1787	596	CCG=>CTG	P=>L	1
	1844	615	TCA=>TTA	S=>L	0.88
nad1
	215	72	TCC=>TTC	S=>F	0.9
	265	89	CGG=>TGG	R=>W	1
	308	103	CCG=>CTG	P=>L	1
	401	134	TCT=>TTT	S=>F	1
	436	146	CCT=>TCT	P=>S	0.9
	1705	569	CGT=>TGT	R=>C	1
	1712	571	TCG=>TTG	S=>L	0.7
	1748	583	TCC=>TTC	S=>F	1
	1792	598	CGT=>TGT	R=>C	1
	1847	616	TCA=>TTA	S=>L	1
	1886	629	TCT=>TTT	S=>F	0.9
	1895	632	TCT=>TTT	S=>F	1
	1946	649	TCG=>TTG	S=>L	0.9
	1952	651	TCT=>TTT	S=>F	1
	1955	652	CCA=>CTA	P=>L	1
	1967	656	CCG=>CTG	P=>L	1
	1991	664	TCC=>TTC	S=>F	0.9
	2035	679	CTT=>TTT	L=>F	0.7
	2110	704	CGG=>TGG	R=>W	1
	2140	714	CGG=>TGG	R=>W	1
	2149	717	CCC=>TCC	P=>S	0.6
ccmC
	76	26	CGG=>TGG	R=>W	0.78
	103	35	CAT=>TAT	H=>Y	1
	115	39	CGG=>TGG	R=>W	0.78
	133	45	CTT=>TTT	L=>F	0.67
	161	54	CCG=>CTG	P=>L	0.78
	179	60	GCG=>GTG	A=>V	0.78
	184	62	CGG=>TGG	R=>W	1
	281	94	ACA=>ATA	T=>I	0.56
	299	100	TCT=>TTT	S=>F	1
	331	111	CGG=>TGG	R=>W	1
	400	134	CTT=>TTT	L=>F	0.89
	421	141	CGT=>TGT	R=>C	0.78
	446	149	CCG=>CTG	P=>L	0.78
	451	151	CCT=>TCT	P=>S	1
	458	153	TCA=>TTA	S=>L	0.78
	463	155	CGT=>TGT	R=>C	1
	467	156	GCT=>GTT	A=>V	0.78
	473	158	CCG=>CTG	P=>L	1
	497	166	TCT=>TTT	S=>F	1
	548	183	TCT=>TTT	S=>F	1
	568	190	CCT=>TCT	P=>S	1
	575	192	CCC=>CTC	P=>L	1
	605	202	TCC=>TTC	S=>F	1
	608	203	CCC=>CTC	P=>L	0.89
	614	205	TCA=>TTA	S=>L	0.78
	619	207	CGT=>TGT	R=>C	0.78
	650	217	CCT=>CTT	P=>L	0.78
	656	219	CCA=>CTA	P=>L	0.89
	673	225	CCT=>TCT	P=>S	0.78
atp6
	466	156	CCA=>TCA	P=>S	0.75
	545	182	TCA=>TTA	S=>L	1
	602	201	CCG=>CTG	P=>L	1
	653	218	TCC=>TTC	S=>F	1
	658	220	CGC=>TGC	R=>C	0.75
	665	222	TCG=>TTG	S=>L	0.67
	683	228	TCG=>TTG	S=>L	1
	698	233	CCC=>CTC	P=>L	1
	889	297	CCT=>TCT	P=>S	1
	914	305	TCA=>TTA	S=>L	1
	956	319	TCA=>TTA	S=>L	1
	1085	362	TCA=>TTA	S=>L	1
	1093	365	CAT=>TAT	H=>Y	1
	1100	367	TCT=>TTT	S=>F	1
	1147	383	CAA=>TAA	Q=>X	1
cob
	22	8	CTC=>TTC	L=>F	0.62
	298	100	CAC=>TAC	H=>Y	1
	325	109	CAT=>TAT	H=>Y	1
	358	120	CGG=>TGG	R=>W	1
	568	190	CAT=>TAT	H=>Y	0.92
	680	227	TCT=>TTT	S=>F	1
	853	285	CAT=>TAT	H=>Y	1
	908	303	CCA=>CTA	P=>L	1
	982	328	CAC=>TAC	H=>Y	0.85
	1084	362	CCT=>TCT	P=>S	1
rps14
	47	16	GCG=>GTG	A=>V	0.6
	85	29	CTT=>TTT	L=>F	0.4
nad2
	26	9	TCC=>TTC	S=>F	0.89
	262	88	CTT=>TTT	L=>F	0.56
	308	103	TCT=>TTT	S=>F	0.67
	341	114	TCC=>TTC	S=>F	0.67
	356	119	CCA=>CTA	P=>L	1
	361	121	CCT=>TCT	P=>S	1
	367	123	CGC=>TGC	R=>C	1
	401	134	TCA=>TTA	S=>L	1
	428	143	CCT=>CTT	P=>L	1
	497	166	TCG=>TTG	S=>L	1
	523	175	CCC=>TCC	P=>S	1
	677	226	TCC=>TTC	S=>F	1
	859	287	CAC=>TAC	H=>Y	1
	917	306	ACT=>ATT	T=>I	0.89
	1136	379	CCC=>CTC	P=>L	0.67
	1264	422	CTT=>TTT	L=>F	1
	1285	429	CCG=>TCG	P=>S	1
	1586	529	TCA=>TTA	S=>L	1
	1901	634	TCA=>TTA	S=>L	1
	2194	732	CTT=>TTT	L=>F	1
	2197	733	CCC=>TTC	P=>F	1
	2198	733	CCC=>TTC	P=>F	1
	3280	1094	CTT=>TTT	L=>F	1
sdh3
	74	25	TCC=>TTC	S=>F	1
	191	64	TCA=>TTA	S=>L	0.43
nad3
	5	2	TCA=>TTA	S=>L	0.79
	44	15	CCG=>CTG	P=>L	1
	62	21	CCA=>CTA	P=>L	0.95
	146	49	TCC=>TTC	S=>F	1
	208	70	CCT=>TTT	P=>F	0.95
	209	70	CCT=>TTT	P=>F	0.95
	215	72	CCG=>CTG	P=>L	1
	230	77	TCC=>TTC	S=>F	0.86
	247	83	CCT=>TCT	P=>S	1
	251	84	CCC=>CTC	P=>L	0.91
	266	89	CCG=>CTG	P=>L	1
	275	92	TCT=>TTT	S=>F	1
	317	106	TCT=>TTT	S=>F	0.95
	344	115	TCG=>TTG	S=>L	1
	349	117	CGG=>TGG	R=>W	1
rps12
	104	35	CCG=>CTG	P=>L	1
	146	49	CCA=>CTA	P=>L	1
	196	66	CAC=>TAC	H=>Y	0.94
	269	90	TCG=>TTG	S=>L	0.94
nad4L
	8	3	CCT=>CTT	P=>L	0.88
	41	14	TCT=>TTT	S=>F	1
	47	16	TCA=>TTA	S=>L	1
	55	19	CGG=>TGG	R=>W	1
	86	29	CCT=>CTT	P=>L	1
	95	32	TCA=>TTA	S=>L	1
	100	34	CCA=>TCA	P=>S	1
	110	37	TCA=>TTA	S=>L	1
	131	44	TCG=>TTG	S=>L	0.88
	158	53	TCG=>TTG	S=>L	1
	179	60	TCA=>TTA	S=>L	0.75
	188	63	TCA=>TTA	S=>L	0.88
	197	66	CCA=>CTA	P=>L	0.88
	281	94	TCT=>TTT	S=>F	0.88
cox1
	242	81	TCT=>TTT	S=>F	1
	254	85	TCT=>TTT	S=>F	1
	452	151	TCT=>TTT	S=>F	1
	551	184	TCA=>TTA	S=>L	1
	590	197	CCA=>CTA	P=>L	1
	668	223	TCT=>TTT	S=>F	1
	746	249	CCC=>CTC	P=>L	1
	761	254	TCC=>TTC	S=>F	1
	1186	396	CAC=>TAC	H=>Y	1
	1405	469	CGT=>TGT	R=>C	0.78
	1433	478	TCA=>TTA	S=>L	1
	1489	497	CCA=>TCA	P=>S	1
	1499	500	CCG=>CTG	P=>L	1
rps10
	2	1	ACG=>ATG	T=>M	1
	238	80	CGG=>TGG	R=>W	0.6
	1076	359	TCG=>TTG	S=>L	1
	1105	369	CGA=>TGA	R=>X	1
rps13
	56	19	TCA=>TTA	S=>L	0.9
	100	34	CGT=>TGT	R=>C	0.9
	287	96	TCG=>TTG	S=>L	1
atp9
	20	7	TCA=>TTA	S=>L	1
	50	17	TCA=>TTA	S=>L	1
	82	28	CTT=>TTT	L=>F	1
	92	31	TCG=>TTG	S=>L	1
	182	61	TCG=>TTG	S=>L	1
	191	64	CCA=>CTA	P=>L	1
	212	71	TCA=>TTA	S=>L	1
	223	75	CAA=>TAA	Q=>X	1
rps19
	73	25	CCT=>TCT	P=>S	0.4
	116	39	TCG=>TTG	S=>L	1
	137	46	TCC=>TTC	S=>F	0.33
	163	55	CCT=>TTT	P=>F	1
	164	55	CCT=>TTT	P=>F	1
rps3
	173	58	TCT=>TTT	S=>F	1
	311	104	CCA=>CTA	P=>L	0.71
	608	203	GCT=>GTT	A=>V	0.71
	997	333	CCG=>TCG	P=>S	0.86
	1003	335	CCC=>TCC	P=>S	1
	1039	347	CCT=>TCT	P=>S	0.86
	1364	455	GCA=>GTA	A=>V	0.71
	1462	488	CTT=>TTT	L=>F	0.83
	1529	510	GCG=>GTG	A=>V	1
	1537	513	CCA=>TCA	P=>S	1
	2024	675	ACG=>ATG	T=>M	1
	2105	702	TCC=>TTC	S=>F	1
	2116	706	CCC=>TCC	P=>S	0.57
	2192	731	TCA=>TTA	S=>L	0.29
	2234	745	ACC=>ATC	T=>I	0.86
	2236	746	CCG=>TCG	P=>S	1
	2249	750	TCA=>TTA	S=>L	1
	2305	769	CAC=>TAC	H=>Y	0.86
	2396	799	CCA=>CTA	P=>L	0.86
	2594	865	ACC=>ATC	T=>I	1
	2791	931	CCT=>TCT	P=>S	1
	2833	945	CTT=>TTT	L=>F	1
	3094	1032	CAG=>TAG	Q=>X	0.29
cox2
	71	24	TCT=>TTT	S=>F	1
	107	36	ACA=>ATA	T=>I	0.89
	161	54	TCA=>TTA	S=>L	0.95
	253	85	CGG=>TGG	R=>W	1
	278	93	CCT=>CTT	P=>L	1
	379	127	CGG=>TGG	R=>W	1
	845	282	GCT=>GTT	A=>V	0.84
	977	326	TCA=>TTA	S=>L	1
	1160	387	TCA=>TTA	S=>L	0.68
nad5
	155	52	CCG=>CTG	P=>L	1
	605	202	TCT=>TTT	S=>F	0.7
	1412	471	TCA=>TTA	S=>L	0.4
	2126	709	CCT=>CTT	P=>L	1
	2150	717	TCG=>TTG	S=>L	1
	2836	946	CCG=>TCG	P=>S	0.9
	2842	948	CTT=>TTT	L=>F	0.7
	2885	962	CCC=>CTC	P=>L	1
	2911	971	CTT=>TTT	L=>F	1
	2989	997	CTT=>TTT	L=>F	0.9
	3017	1006	GCT=>GTT	A=>V	0.7
	3023	1008	GCC=>GTC	A=>V	1
	3191	1064	TCG=>TTG	S=>L	1
	3278	1093	ACA=>ATA	T=>I	1
	3319	1107	CTC=>TTC	L=>F	0.8
	3344	1115	CCA=>CTA	P=>L	0.9
	3412	1138	CTC=>TTC	L=>F	1
	3449	1150	CCC=>CTC	P=>L	0.9
	3521	1174	GCG=>GTG	A=>V	0.9
	3623	1208	TCA=>TTA	S=>L	0.7
	3643	1215	CCT=>TCT	P=>S	0.9
	3743	1248	CCG=>CTG	P=>L	0.9
	3757	1253	CCC=>TCC	P=>S	1
	3793	1265	CCC=>TTC	P=>F	0.8
	3794	1265	CCC=>TTC	P=>F	0.8
	3830	1277	TCA=>TTA	S=>L	1
	3851	1284	TCT=>TTT	S=>F	0.7
	3853	1285	CGT=>TGT	R=>C	0.7
	3893	1298	TCG=>TTG	S=>L	0.9
nad4
	29	10	TCT=>TTT	S=>F	0.67
	74	25	ACT=>ATT	T=>I	0.89
	77	26	CCT=>CTT	P=>L	0.78
	107	36	CCG=>CTG	P=>L	1
	154	52	CCC=>TCC	P=>S	1
	158	53	CCT=>CTT	P=>L	1
	166	56	CGG=>TGG	R=>W	1
	197	66	TCT=>TTT	S=>F	1
	362	121	ACA=>ATA	T=>I	0.89
	376	126	CGT=>TGT	R=>C	0.78
	433	145	CTT=>TTT	L=>F	1
	436	146	CCC=>TTC	P=>F	0.89
	437	146	CCC=>TTC	P=>F	0.89
	1262	421	ACA=>ATA	T=>I	1
	1286	429	CCA=>CTA	P=>L	1
	1495	499	CCC=>TTC	P=>F	1
	1496	499	CCC=>TTC	P=>F	1
	1520	507	GCA=>GTA	A=>V	0.89
	1717	573	CAT=>TAT	H=>Y	1
	1840	614	CCA=>TCA	P=>S	1
	1844	615	CCG=>CTG	P=>L	0.78
	1867	623	CCC=>TCC	P=>S	1
	2308	770	CCA=>TCA	P=>S	1
	2311	771	CTT=>TTT	L=>F	1
	2344	782	CTT=>TTT	L=>F	1
	2632	878	CTC=>TTC	L=>F	1
	2665	889	CTT=>TTT	L=>F	0.89

## Sheet: Nicotiana_tabacum_PREP
GENE	CODON POSITION	AMINO ACID POSITION	CODON CONVERSION	AMINO ACID CONVERSION	SCORE
matR
	32	11	TCC=>TTC	S=>F	0.62
	193	65	CCA=>TCA	P=>S	0.75
	235	79	CCC=>TTC	P=>F	0.62
	236	79	CCC=>TTC	P=>F	0.62
	326	109	CCA=>CTA	P=>L	1
	797	266	CCG=>CTG	P=>L	0.75
	1454	485	GCC=>GTC	A=>V	0.62
	1457	486	CCG=>CTG	P=>L	0.25
	1679	560	TCC=>TTC	S=>F	1
	1700	567	CCT=>CTT	P=>L	1
	1756	586	CAC=>TAC	H=>Y	1
	1787	596	CCG=>CTG	P=>L	1
	1844	615	TCA=>TTA	S=>L	0.88
ccmC
	76	26	CGG=>TGG	R=>W	0.78
	103	35	CAT=>TAT	H=>Y	1
	115	39	CGG=>TGG	R=>W	0.78
	133	45	CTT=>TTT	L=>F	0.67
	161	54	CCG=>CTG	P=>L	0.78
	179	60	GCG=>GTG	A=>V	0.78
	184	62	CGG=>TGG	R=>W	1
	281	94	ACA=>ATA	T=>I	0.56
	299	100	TCT=>TTT	S=>F	1
	331	111	CGG=>TGG	R=>W	1
	400	134	CTT=>TTT	L=>F	0.89
	421	141	CGT=>TGT	R=>C	0.78
	446	149	CCG=>CTG	P=>L	0.78
	451	151	CCT=>TCT	P=>S	1
	458	153	TCA=>TTA	S=>L	0.78
	463	155	CGT=>TGT	R=>C	1
	467	156	GCT=>GTT	A=>V	0.78
	473	158	CCG=>CTG	P=>L	1
	497	166	TCT=>TTT	S=>F	1
	548	183	TCT=>TTT	S=>F	1
	568	190	CCT=>TCT	P=>S	1
	575	192	CCC=>CTC	P=>L	1
	605	202	TCC=>TTC	S=>F	1
	608	203	CCC=>CTC	P=>L	0.89
	614	205	TCA=>TTA	S=>L	0.78
	619	207	CGT=>TGT	R=>C	0.78
	650	217	CCT=>CTT	P=>L	0.78
	656	219	CCA=>CTA	P=>L	0.89
	673	225	CCT=>TCT	P=>S	0.78
atp6
	466	156	CCA=>TCA	P=>S	0.75
	545	182	TCA=>TTA	S=>L	1
	602	201	CCG=>CTG	P=>L	1
	653	218	TCC=>TTC	S=>F	1
	658	220	CGC=>TGC	R=>C	0.75
	665	222	TCG=>TTG	S=>L	0.67
	683	228	TCG=>TTG	S=>L	1
	698	233	CCC=>CTC	P=>L	1
	889	297	CCT=>TCT	P=>S	1
	914	305	TCA=>TTA	S=>L	1
	956	319	TCA=>TTA	S=>L	1
	1085	362	TCA=>TTA	S=>L	1
	1093	365	CAT=>TAT	H=>Y	1
	1100	367	TCT=>TTT	S=>F	1
	1147	383	CAA=>TAA	Q=>X	1
cob
	22	8	CTC=>TTC	L=>F	0.62
	298	100	CAC=>TAC	H=>Y	1
	325	109	CAT=>TAT	H=>Y	1
	358	120	CGG=>TGG	R=>W	1
	568	190	CAT=>TAT	H=>Y	0.92
	680	227	TCT=>TTT	S=>F	1
	853	285	CAT=>TAT	H=>Y	1
	908	303	CCA=>CTA	P=>L	1
	982	328	CAC=>TAC	H=>Y	0.85
	1084	362	CCT=>TCT	P=>S	1
rps14
	47	16	GCG=>GTG	A=>V	0.6
	85	29	CTT=>TTT	L=>F	0.4
nad2
	26	9	TCC=>TTC	S=>F	0.89
	262	88	CTT=>TTT	L=>F	0.56
	308	103	TCT=>TTT	S=>F	0.67
	341	114	TCC=>TTC	S=>F	0.67
	356	119	CCA=>CTA	P=>L	1
	361	121	CCT=>TCT	P=>S	1
	367	123	CGC=>TGC	R=>C	1
	401	134	TCA=>TTA	S=>L	1
	428	143	CCT=>CTT	P=>L	1
	497	166	TCG=>TTG	S=>L	1
	523	175	CCC=>TCC	P=>S	1
	677	226	TCC=>TTC	S=>F	1
	859	287	CAC=>TAC	H=>Y	1
	917	306	ACT=>ATT	T=>I	0.89
	1136	379	CCC=>CTC	P=>L	0.67
	1264	422	CTT=>TTT	L=>F	1
	1285	429	CCG=>TCG	P=>S	1
	1586	529	TCA=>TTA	S=>L	1
	1901	634	TCA=>TTA	S=>L	1
	2194	732	CTT=>TTT	L=>F	1
	2197	733	CCC=>TTC	P=>F	1
	2198	733	CCC=>TTC	P=>F	1
	3280	1094	CTT=>TTT	L=>F	1
sdh3
	74	25	TCC=>TTC	S=>F	1
	191	64	TCA=>TTA	S=>L	0.43
nad3
	5	2	TCA=>TTA	S=>L	0.79
	44	15	CCG=>CTG	P=>L	1
	62	21	CCA=>CTA	P=>L	0.95
	146	49	TCC=>TTC	S=>F	1
	208	70	CCT=>TTT	P=>F	0.95
	209	70	CCT=>TTT	P=>F	0.95
	215	72	CCG=>CTG	P=>L	1
	230	77	TCC=>TTC	S=>F	0.86
	247	83	CCT=>TCT	P=>S	1
	251	84	CCC=>CTC	P=>L	0.91
	266	89	CCG=>CTG	P=>L	1
	275	92	TCT=>TTT	S=>F	1
	317	106	TCT=>TTT	S=>F	0.95
	344	115	TCG=>TTG	S=>L	1
	349	117	CGG=>TGG	R=>W	1
rps12
	104	35	CCG=>CTG	P=>L	1
	146	49	CCA=>CTA	P=>L	1
	196	66	CAC=>TAC	H=>Y	0.94
	269	90	TCG=>TTG	S=>L	0.94
nad4L
	8	3	CCT=>CTT	P=>L	0.88
	41	14	TCT=>TTT	S=>F	1
	47	16	TCA=>TTA	S=>L	1
	55	19	CGG=>TGG	R=>W	1
	86	29	CCT=>CTT	P=>L	1
	95	32	TCA=>TTA	S=>L	1
	100	34	CCA=>TCA	P=>S	1
	110	37	TCA=>TTA	S=>L	1
	131	44	TCG=>TTG	S=>L	0.88
	158	53	TCG=>TTG	S=>L	1
	179	60	TCA=>TTA	S=>L	0.75
	188	63	TCA=>TTA	S=>L	0.88
	197	66	CCA=>CTA	P=>L	0.88
	281	94	TCT=>TTT	S=>F	0.88
cox1
	242	81	TCT=>TTT	S=>F	1
	254	85	TCT=>TTT	S=>F	1
	452	151	TCT=>TTT	S=>F	1
	551	184	TCA=>TTA	S=>L	1
	590	197	CCA=>CTA	P=>L	1
	668	223	TCT=>TTT	S=>F	1
	746	249	CCC=>CTC	P=>L	1
	761	254	TCC=>TTC	S=>F	1
	1186	396	CAC=>TAC	H=>Y	1
	1405	469	CGT=>TGT	R=>C	0.78
	1433	478	TCA=>TTA	S=>L	1
	1489	497	CCA=>TCA	P=>S	1
	1499	500	CCG=>CTG	P=>L	1
rps10
	2	1	ACG=>ATG	T=>M	1
	238	80	CGG=>TGG	R=>W	0.6
	1076	359	TCG=>TTG	S=>L	1
	1105	369	CGA=>TGA	R=>X	1
rps13
	56	19	TCA=>TTA	S=>L	0.9
	100	34	CGT=>TGT	R=>C	0.9
	287	96	TCG=>TTG	S=>L	1
atp9
	20	7	TCA=>TTA	S=>L	1
	50	17	TCA=>TTA	S=>L	1
	82	28	CTT=>TTT	L=>F	1
	92	31	TCG=>TTG	S=>L	1
	182	61	TCG=>TTG	S=>L	1
	191	64	CCA=>CTA	P=>L	1
	212	71	TCA=>TTA	S=>L	1
	223	75	CAA=>TAA	Q=>X	1
rps19
	73	25	CCT=>TCT	P=>S	0.4
	116	39	TCG=>TTG	S=>L	1
	137	46	TCC=>TTC	S=>F	0.33
	163	55	CCT=>TTT	P=>F	1
	164	55	CCT=>TTT	P=>F	1
rps3
	173	58	TCT=>TTT	S=>F	1
	311	104	CCA=>CTA	P=>L	0.71
	608	203	GCT=>GTT	A=>V	0.71
	997	333	CCG=>TCG	P=>S	0.86
	1003	335	CCC=>TCC	P=>S	1
	1039	347	CCT=>TCT	P=>S	0.86
	1364	455	GCA=>GTA	A=>V	0.71
	1462	488	CTT=>TTT	L=>F	0.83
	1529	510	GCG=>GTG	A=>V	1
	1537	513	CCA=>TCA	P=>S	1
	2024	675	ACG=>ATG	T=>M	1
	2105	702	TCC=>TTC	S=>F	1
	2116	706	CCC=>TCC	P=>S	0.57
	2192	731	TCA=>TTA	S=>L	0.29
	2234	745	ACC=>ATC	T=>I	0.86
	2236	746	CCG=>TCG	P=>S	1
	2249	750	TCA=>TTA	S=>L	1
	2305	769	CAC=>TAC	H=>Y	0.86
	2396	799	CCA=>CTA	P=>L	0.86
	2594	865	ACC=>ATC	T=>I	1
	2791	931	CCT=>TCT	P=>S	1
	2833	945	CTT=>TTT	L=>F	1
	3094	1032	CAG=>TAG	Q=>X	0.29
cox2
	71	24	TCT=>TTT	S=>F	1
	107	36	ACA=>ATA	T=>I	0.89
	161	54	TCA=>TTA	S=>L	0.95
	253	85	CGG=>TGG	R=>W	1
	278	93	CCT=>CTT	P=>L	1
	379	127	CGG=>TGG	R=>W	1
	845	282	GCT=>GTT	A=>V	0.84
	977	326	TCA=>TTA	S=>L	1
	1160	387	TCA=>TTA	S=>L	0.68

## Sheet: Hyoscyamus_niger_PREP
GENE	CODON POSITION	AMINO ACID POSITION	CODON CONVERSION	AMINO ACID CONVERSION	SCORE
rps10
	2	1	ACG=>ATG	T=>M	1
	238	80	CGG=>TGG	R=>W	0.6
	383	128	GCA=>GTA	A=>V	0.2
cox1
	242	81	TCT=>TTT	S=>F	1
	254	85	TCT=>TTT	S=>F	1
	452	151	TCT=>TTT	S=>F	1
	551	184	TCA=>TTA	S=>L	1
	590	197	CCA=>CTA	P=>L	1
	668	223	TCT=>TTT	S=>F	1
	806	269	ACT=>ATT	T=>I	1
	835	279	CCC=>TCC	P=>S	1
	911	304	ACC=>ATC	T=>I	1
	1031	344	ACT=>ATT	T=>I	1
	1298	433	GCT=>GTT	A=>V	0.33
	1319	440	GCT=>GTT	A=>V	1
	1696	566	CCC=>TTC	P=>F	0.67
	1697	566	CCC=>TTC	P=>F	0.67
	1708	570	CAT=>TAT	H=>Y	1
	1769	590	ACC=>ATC	T=>I	1
	1877	626	CCG=>CTG	P=>L	1
	1906	636	CAT=>TAT	H=>Y	1
atp9
	20	7	TCA=>TTA	S=>L	1
	50	17	TCA=>TTA	S=>L	1
	82	28	CTT=>TTT	L=>F	1
	92	31	TCG=>TTG	S=>L	1
	182	61	TCG=>TTG	S=>L	1
	191	64	CCA=>CTA	P=>L	1
	212	71	TCA=>TTA	S=>L	1
	223	75	CAA=>TAA	Q=>X	1
ccmFc
	38	13	TCC=>TTC	S=>F	0.83
	50	17	CCT=>CTT	P=>L	1
	52	18	CGT=>TGT	R=>C	1
	103	35	CCC=>TCC	P=>S	1
	122	41	TCC=>TTC	S=>F	1
	146	49	CCT=>CTT	P=>L	1
	151	51	CCT=>TCT	P=>S	0.83
	155	52	TCA=>TTA	S=>L	1
	160	54	CCT=>TCT	P=>S	0.67
	310	104	CGT=>TGT	R=>C	0.5
	391	131	CGT=>TGT	R=>C	1
	406	136	CGT=>TGT	R=>C	0.83
	620	207	GCG=>GTG	A=>V	1
	704	235	GCT=>GTT	A=>V	0.83
	1579	527	CCG=>TCG	P=>S	0.33
	2054	685	TCG=>TTG	S=>L	1
rps19
	116	39	TCG=>TTG	S=>L	1
	137	46	TCC=>TTC	S=>F	0.33
	163	55	CCT=>TTT	P=>F	1
	164	55	CCT=>TTT	P=>F	1
rps3
	173	58	TCT=>TTT	S=>F	1
	311	104	CCA=>CTA	P=>L	0.71
	608	203	GCT=>GTT	A=>V	0.71
	992	331	ACC=>ATC	T=>I	0.86
	1039	347	CCT=>TCT	P=>S	0.86
	1475	492	GCG=>GTG	A=>V	0.71
	1514	505	TCT=>TTT	S=>F	1
	2353	785	CCT=>TCT	P=>S	0.86
	2401	801	CTT=>TTT	L=>F	0.86
	2474	825	CCC=>CTC	P=>L	1
	2479	827	CTT=>TTT	L=>F	1
	2774	925	GCT=>GTT	A=>V	0.86
	2855	952	CCG=>CTG	P=>L	1
	2938	980	CAT=>TAT	H=>Y	0.29
	3128	1043	TCA=>TTA	S=>L	0.86
cox2
	71	24	TCT=>TTT	S=>F	1
	107	36	ACA=>ATA	T=>I	0.89
	161	54	TCA=>TTA	S=>L	0.95
	253	85	CGG=>TGG	R=>W	1
	278	93	CCT=>CTT	P=>L	1
	379	127	CGG=>TGG	R=>W	1
	554	185	CCC=>CTC	P=>L	1
	893	298	GCA=>GTA	A=>V	0.95
	1016	339	GCT=>GTT	A=>V	0.84
	1148	383	TCA=>TTA	S=>L	1
	1328	443	TCA=>TTA	S=>L	0.68
mttB
	77	26	CCG=>CTG	P=>L	0.88
	115	39	CGG=>TGG	R=>W	0.88
	151	51	CGT=>TGT	R=>C	0.88
	163	55	CCG=>TCG	P=>S	1
	179	60	TCT=>TTT	S=>F	0.88
	182	61	CCA=>CTA	P=>L	1
	229	77	CGT=>TGT	R=>C	1
	239	80	TCA=>TTA	S=>L	0.75
	253	85	CCG=>TCG	P=>S	0.88
	275	92	CCA=>CTA	P=>L	0.5
	313	105	CAT=>TAT	H=>Y	1
	379	127	CTC=>TTC	L=>F	0.88
	382	128	CAT=>TAT	H=>Y	0.62
	395	132	TCT=>TTT	S=>F	0.75
	397	133	CGC=>TGC	R=>C	0.88
	404	135	TCC=>TTC	S=>F	0.5
	425	142	CCT=>CTT	P=>L	0.38
	427	143	CCC=>TCC	P=>S	0.5
	430	144	CGG=>TGG	R=>W	0.62
	458	153	CCA=>CTA	P=>L	0.75
	488	163	TCG=>TTG	S=>L	0.57
	523	175	CAT=>TAT	H=>Y	0.88
	548	183	TCG=>TTG	S=>L	0.88
	556	186	CCA=>TCA	P=>S	1
	592	198	CGT=>TGT	R=>C	0.88
	599	200	CCA=>CTA	P=>L	0.62
	605	202	CCA=>CTA	P=>L	0.5
	629	210	TCC=>TTC	S=>F	0.75
	661	221	CCG=>TCG	P=>S	1
	764	255	TCG=>TTG	S=>L	0.75
matR
	32	11	TCC=>TTC	S=>F	0.62
	193	65	CCA=>TCA	P=>S	0.75
	235	79	CCC=>TTC	P=>F	0.62
	236	79	CCC=>TTC	P=>F	0.62
	326	109	CCA=>CTA	P=>L	1
	797	266	CCG=>CTG	P=>L	0.75
	1454	485	GCC=>GTC	A=>V	0.62
	1457	486	CCG=>CTG	P=>L	0.25
	1679	560	TCC=>TTC	S=>F	1
	1700	567	CCT=>CTT	P=>L	1
	1756	586	CAC=>TAC	H=>Y	1
	1787	596	CCG=>CTG	P=>L	1
	1844	615	TCA=>TTA	S=>L	0.88
nad5
	155	52	CCG=>CTG	P=>L	1
	605	202	TCT=>TTT	S=>F	0.7
	1412	471	TCA=>TTA	S=>L	0.4
	2126	709	CCT=>CTT	P=>L	1
	2150	717	TCG=>TTG	S=>L	1
	2783	928	CCC=>CTC	P=>L	1
	2837	946	CCG=>CTG	P=>L	1
	2885	962	CCC=>CTC	P=>L	1
	3017	1006	GCT=>GTT	A=>V	0.7
	3023	1008	GCC=>GTC	A=>V	1
	3161	1054	TCA=>TTA	S=>L	1
	3167	1056	CCC=>CTC	P=>L	0.9
	3187	1063	CTT=>TTT	L=>F	1
	3236	1079	TCT=>TTT	S=>F	1
	3490	1164	CCC=>TTC	P=>F	1
	3491	1164	CCC=>TTC	P=>F	1
	3796	1266	CCT=>TTT	P=>F	1
	3797	1266	CCT=>TTT	P=>F	1
	3835	1279	CTC=>TTC	L=>F	0.7
nad9
	92	31	TCT=>TTT	S=>F	0.75
	167	56	TCG=>TTG	S=>L	0.92
	298	100	CCG=>TCG	P=>S	0.83
	328	110	CGG=>TGG	R=>W	1
	368	123	TCC=>TTC	S=>F	1
	398	133	TCA=>TTA	S=>L	1
	439	147	CTT=>TTT	L=>F	1
nad1
	215	72	TCC=>TTC	S=>F	0.9
	265	89	CGG=>TGG	R=>W	1
	308	103	CCG=>CTG	P=>L	1
	401	134	TCT=>TTT	S=>F	1
	436	146	CCT=>TCT	P=>S	0.9
	2278	760	CGT=>TGT	R=>C	1
	2285	762	TCG=>TTG	S=>L	0.7
	2321	774	TCC=>TTC	S=>F	1
	2365	789	CGT=>TGT	R=>C	1
	2420	807	TCA=>TTA	S=>L	1
	2459	820	TCT=>TTT	S=>F	0.9
	2468	823	TCT=>TTT	S=>F	1
	2519	840	TCG=>TTG	S=>L	0.9
	2525	842	TCT=>TTT	S=>F	1
	2528	843	CCA=>CTA	P=>L	1
	2540	847	CCG=>CTG	P=>L	1
	2564	855	TCC=>TTC	S=>F	0.9
	2608	870	CTT=>TTT	L=>F	0.7
	2683	895	CGG=>TGG	R=>W	1
	2713	905	CGG=>TGG	R=>W	1
	2722	908	CCC=>TCC	P=>S	0.6
sdh3
	74	25	TCC=>TTC	S=>F	1
	191	64	TCA=>TTA	S=>L	0.43
nad2
	26	9	TCC=>TTC	S=>F	0.89
	223	75	CGG=>TGG	R=>W	0.67
	239	80	ACC=>ATC	T=>I	0.22
	281	94	CCG=>CTG	P=>L	0.89
	283	95	CCG=>TCG	P=>S	0.89
	770	257	ACT=>ATT	T=>I	1
	800	267	ACT=>ATT	T=>I	0.89
	808	270	CCT=>TCT	P=>S	1
	1787	596	ACC=>ATC	T=>I	0.78
	1895	632	CCG=>CTG	P=>L	0.78
	1919	640	ACA=>ATA	T=>I	0.89
	1922	641	GCT=>GTT	A=>V	0.89
	1946	649	GCT=>GTT	A=>V	0.67
	2297	766	ACT=>ATT	T=>I	1
	2308	770	CCC=>TCC	P=>S	1
	2375	792	CCT=>CTT	P=>L	1
	2383	795	CTT=>TTT	L=>F	1
	2872	958	CAC=>TAC	H=>Y	1
	2953	985	CTT=>TTT	L=>F	1

## Sheet: Physochlaina_orientalis_PREP
GENE	CODON POSITION	AMINO ACID POSITION	CODON CONVERSION	AMINO ACID CONVERSION	SCORE
rps10
	2	1	ACG=>ATG	T=>M	1
	238	80	CGG=>TGG	R=>W	0.6
	383	128	GCA=>GTA	A=>V	0.2
cox1
	242	81	TCT=>TTT	S=>F	1
	254	85	TCT=>TTT	S=>F	1
	452	151	TCT=>TTT	S=>F	1
	551	184	TCA=>TTA	S=>L	1
	590	197	CCA=>CTA	P=>L	1
	668	223	TCT=>TTT	S=>F	1
	806	269	ACT=>ATT	T=>I	1
	835	279	CCC=>TCC	P=>S	1
	911	304	ACC=>ATC	T=>I	1
	1031	344	ACT=>ATT	T=>I	1
	1298	433	GCT=>GTT	A=>V	0.33
	1319	440	GCT=>GTT	A=>V	1
	1696	566	CCC=>TTC	P=>F	0.67
	1697	566	CCC=>TTC	P=>F	0.67
	1708	570	CAT=>TAT	H=>Y	1
	1769	590	ACC=>ATC	T=>I	1
	1877	626	CCG=>CTG	P=>L	1
	1906	636	CAT=>TAT	H=>Y	1
ccmB
	28	10	CAT=>TAT	H=>Y	0.89
	43	15	CCC=>TCC	P=>S	0.67
	80	27	TCG=>TTG	S=>L	1
	128	43	TCA=>TTA	S=>L	1
	137	46	TCC=>TTC	S=>F	1
	149	50	CCG=>CTG	P=>L	1
	154	52	CGG=>TGG	R=>W	1
	160	54	CCT=>TCT	P=>S	0.67
	164	55	CCG=>CTG	P=>L	0.89
	172	58	CCT=>TCT	P=>S	0.89
	179	60	CCT=>CTT	P=>L	1
	193	65	CCT=>TTT	P=>F	0.89
	194	65	CCT=>TTT	P=>F	0.89
	286	96	CGG=>TGG	R=>W	1
	304	102	CGT=>TGT	R=>C	0.78
	313	105	CGT=>TGT	R=>C	0.89
	338	113	CCG=>CTG	P=>L	1
	367	123	CGG=>TGG	R=>W	0.78
	380	127	CCA=>CTA	P=>L	0.78
	424	142	CGT=>TGT	R=>C	0.89
	428	143	TCG=>TTG	S=>L	1
	467	156	TCG=>TTG	S=>L	0.89
	476	159	CCA=>CTA	P=>L	0.89
	485	162	TCA=>TTA	S=>L	1
	494	165	TCA=>TTA	S=>L	1
	503	168	CCA=>CTA	P=>L	1
	512	171	TCT=>TTT	S=>F	1
	514	172	CGT=>TGT	R=>C	1
	551	184	TCA=>TTA	S=>L	1
	554	185	TCG=>TTG	S=>L	0.89
	566	189	TCC=>TTC	S=>F	0.78
	569	190	TCT=>TTT	S=>F	0.78
	572	191	CCG=>CTG	P=>L	1
	596	199	TCG=>TTG	S=>L	0.89
	611	204	TCA=>TTA	S=>L	0.89
mttB
	77	26	CCG=>CTG	P=>L	0.88
	115	39	CGG=>TGG	R=>W	0.88
	151	51	CGT=>TGT	R=>C	0.88
	163	55	CCG=>TCG	P=>S	1
	179	60	TCT=>TTT	S=>F	0.88
	182	61	CCA=>CTA	P=>L	1
	229	77	CGT=>TGT	R=>C	1
	239	80	TCA=>TTA	S=>L	0.75
	253	85	CCG=>TCG	P=>S	0.88
	275	92	CCA=>CTA	P=>L	0.5
	313	105	CAT=>TAT	H=>Y	1
	379	127	CTC=>TTC	L=>F	0.88
	382	128	CAT=>TAT	H=>Y	0.62
	395	132	TCT=>TTT	S=>F	0.75
	397	133	CGC=>TGC	R=>C	0.88
	404	135	TCC=>TTC	S=>F	0.5
	425	142	CCT=>CTT	P=>L	0.38
	427	143	CCC=>TCC	P=>S	0.5
	430	144	CGG=>TGG	R=>W	0.62
	458	153	CCA=>CTA	P=>L	0.75
	488	163	TCG=>TTG	S=>L	0.57
	523	175	CAT=>TAT	H=>Y	0.88
	548	183	TCG=>TTG	S=>L	0.88
	556	186	CCA=>TCA	P=>S	1
	592	198	CGT=>TGT	R=>C	0.88
	599	200	CCA=>CTA	P=>L	0.62
	605	202	CCA=>CTA	P=>L	0.5
	629	210	TCC=>TTC	S=>F	0.75
	661	221	CCG=>TCG	P=>S	1
	764	255	TCG=>TTG	S=>L	0.75
matR
	32	11	TCC=>TTC	S=>F	0.62
	193	65	CCA=>TCA	P=>S	0.75
	235	79	CCC=>TTC	P=>F	0.62
	236	79	CCC=>TTC	P=>F	0.62
	326	109	CCA=>CTA	P=>L	1
	797	266	CCG=>CTG	P=>L	0.75
	1454	485	GCC=>GTC	A=>V	0.62
	1457	486	CCG=>CTG	P=>L	0.25
	1679	560	TCC=>TTC	S=>F	1
	1700	567	CCT=>CTT	P=>L	1
	1756	586	CAC=>TAC	H=>Y	1
	1787	596	CCG=>CTG	P=>L	1
	1844	615	TCA=>TTA	S=>L	0.88
nad5
	155	52	CCG=>CTG	P=>L	1
	605	202	TCT=>TTT	S=>F	0.7
	1412	471	TCA=>TTA	S=>L	0.4
	2126	709	CCT=>CTT	P=>L	1
	2150	717	TCG=>TTG	S=>L	1
	2756	919	GCT=>GTT	A=>V	0.7
	2758	920	CCT=>TCT	P=>S	1
	2879	960	TCC=>TTC	S=>F	1
	2885	962	CCC=>CTC	P=>L	1
	3172	1058	CCT=>TCT	P=>S	1
	3275	1092	ACA=>ATA	T=>I	1
	3332	1111	TCC=>TTC	S=>F	1
	3341	1114	TCG=>TTG	S=>L	0.8
	3658	1220	CCT=>TCT	P=>S	0.9
	3667	1223	CCC=>TTC	P=>F	0.9
	3668	1223	CCC=>TTC	P=>F	0.9
	3761	1254	TCG=>TTG	S=>L	0.9
	3853	1285	CTC=>TTC	L=>F	0.2
	3878	1293	TCG=>TTG	S=>L	0.9
	3889	1297	CAT=>TAT	H=>Y	0.3
rps19
	116	39	TCG=>TTG	S=>L	1
	137	46	TCC=>TTC	S=>F	0.33
	163	55	CCT=>TTT	P=>F	1
	164	55	CCT=>TTT	P=>F	1
rps3
	173	58	TCT=>TTT	S=>F	1
	311	104	CCA=>CTA	P=>L	0.71
	608	203	GCT=>GTT	A=>V	0.71
	1012	338	CCG=>TCG	P=>S	1
	1403	468	GCA=>GTA	A=>V	0.71
	1501	501	CTT=>TTT	L=>F	0.83
	1568	523	GCG=>GTG	A=>V	1
	1576	526	CCA=>TCA	P=>S	1
	2063	688	ACG=>ATG	T=>M	1
	2144	715	TCC=>TTC	S=>F	1
	2155	719	CCC=>TCC	P=>S	0.57
	2231	744	TCA=>TTA	S=>L	0.29
	2273	758	ACC=>ATC	T=>I	0.86
	2275	759	CCG=>TCG	P=>S	1
	2288	763	TCA=>TTA	S=>L	1
	2344	782	CAC=>TAC	H=>Y	0.86
	2435	812	CCA=>CTA	P=>L	0.86
	2633	878	ACC=>ATC	T=>I	1
	2830	944	CCA=>TCA	P=>S	1
	2872	958	CTT=>TTT	L=>F	1
	3133	1045	CAG=>TAG	Q=>X	0.29
cox2
	71	24	TCT=>TTT	S=>F	1
	107	36	ACA=>ATA	T=>I	0.89
	161	54	TCA=>TTA	S=>L	0.95
	253	85	CGG=>TGG	R=>W	1
	278	93	CCT=>CTT	P=>L	1
	379	127	CGG=>TGG	R=>W	1
	875	292	GCT=>GTT	A=>V	0.84
	1007	336	TCA=>TTA	S=>L	1
	1795	599	CCG=>TCG	P=>S	0.79
	1807	603	CAC=>TAC	H=>Y	0.95
nad9
	92	31	TCT=>TTT	S=>F	0.75
	167	56	TCG=>TTG	S=>L	0.92
	298	100	CCG=>TCG	P=>S	0.83
	328	110	CGG=>TGG	R=>W	1
	368	123	TCC=>TTC	S=>F	1
	398	133	TCA=>TTA	S=>L	1
	439	147	CTT=>TTT	L=>F	1
atp1
	7	3	CTT=>TTT	L=>F	0.5
	1039	347	CCT=>TCT	P=>S	1
	1178	393	TCA=>TTA	S=>L	0.9
	1216	406	CTT=>TTT	L=>F	1
	1292	431	CCG=>CTG	P=>L	0.8
	1415	472	CCA=>CTA	P=>L	1
	1490	497	CCA=>CTA	P=>L	0.9
sdh4
	155	52	CCA=>CTA	P=>L	0.88
	203	68	CCA=>CTA	P=>L	0.75
	259	87	CAT=>TAT	H=>Y	0.88
	353	118	TCT=>TTT	S=>F	0.5
cox3
	245	82	CCT=>CTT	P=>L	0.92
	298	100	CTT=>TTT	L=>F	1
	304	102	CGG=>TGG	R=>W	1
	311	104	TCT=>TTT	S=>F	0.92
	314	105	TCT=>TTT	S=>F	0.92
	419	140	CCC=>CTC	P=>L	1
	512	171	TCA=>TTA	S=>L	0.75
	653	218	TCG=>TTG	S=>L	1
	754	252	CGG=>TGG	R=>W	0.92
atp8
	47	16	TCA=>TTA	S=>L	1
	58	20	CTC=>TTC	L=>F	1
	77	26	CCT=>CTT	P=>L	0.38
	385	129	CAT=>TAT	H=>Y	0.75
	443	148	CCA=>CTA	P=>L	0.75
nad2
	26	9	TCC=>TTC	S=>F	0.89
	1297	433	CTT=>TTT	L=>F	0.56
	1343	448	TCT=>TTT	S=>F	0.67
	1376	459	TCC=>TTC	S=>F	0.67
	1391	464	CCA=>CTA	P=>L	1
	1396	466	CCT=>TCT	P=>S	1
	1402	468	CGC=>TGC	R=>C	1
	1436	479	TCA=>TTA	S=>L	1
	1463	488	CCT=>CTT	P=>L	1
	1532	511	TCG=>TTG	S=>L	1
	1558	520	CCC=>TCC	P=>S	1
	1712	571	TCC=>TTC	S=>F	1
	3122	1041	TCT=>TTT	S=>F	0.67
	3134	1045	TCA=>TTA	S=>L	1
	3143	1048	TCT=>TTT	S=>F	1
	3262	1088	CAT=>TAT	H=>Y	1
	3292	1098	CGT=>TGT	R=>C	0.78
	3296	1099	ACT=>ATT	T=>I	1
	3362	1121	TCA=>TTA	S=>L	0.78
	3581	1194	CCA=>CTA	P=>L	0.67
	3610	1204	CGT=>TGT	R=>C	1
	3683	1228	ACG=>ATG	T=>M	1
	3767	1256	TCA=>TTA	S=>L	0.67
	3773	1258	TCC=>TTC	S=>F	0.78
rps1
	206	69	CCT=>CTT	P=>L	0.67
	530	177	TCA=>TTA	S=>L	0.67
