# Supplementary material for: Genome Characterization, Comparison and Phylogenetic Analysis of Complete Mitochondrial Genome of Evolvulus alsinoides Reveals Highly Rearranged Gene Order in Solanales
Source: Life (Basel). 2021 Jul 30;11(8):769. doi: 10.3390/life11080769 (PMC8398076; doi:10.3390/life11080769)
Supplement: Supplementary file 1 [file life-11-00769-s001.zip › life-1278667-supplementary/Supplementary Table 9.xlsx]

## Sheet: Species details
Species	Accession no	Family	Order
Evolvulus alsenoides	MT081228	Convolvulaceae	Solanales
Physochlaina orientalis	NC_044153.1	Solanaceae	Solanales
Ipomoea nil	NC_031158.1	Convolvulaceae	Solanales
Nicotiana tabacum	NC_006581.1	Solanaceae	Solanales
Nicotiana sylvestris	NC_029805.1	Solanaceae	Solanales
Nicotiana attenuata	NC_036467.1	Solanaceae	Solanales
Solanum pennellii	NC_035964.1	Solanaceae	Solanales
Solanum lycopersicum	NC_035963.1	Solanaceae	Solanales
Capsicum annuum	NC_024624.1	Solanaceae	Solanales
Hyoscyamus niger	NC_026515.1	Solanaceae	Solanales
Arabidopsis thaliana	NC_037304.1	Brassicaceae	Brassicales
